# Supplementary material for: Plant-Derived Nanovesicles: A Comprehensive Review from Isolation to Clinical Translation—Unlocking Natural Nanocarriers for Biomedical Applications
Source: Biomolecules. 2026 May 11;16(5):705. doi: 10.3390/biom16050705 (PMC13204109; doi:10.3390/biom16050705)
Supplement: Supplementary file 1 [file biomolecules-16-00705-s001.zip › Supplemental Table S1.xlsx]

## Sheet: Sheet1
Main Separation Methods of PDNVs
Separation method	Category	Principle	Yield	Purity	Processing Time	Cost	Typical Co-isolates	Recommended Application	reference
UC	DUC	Differential sedimentation	Low–Medium	Low–Medium	Long	Relatively low	Cell debris, fibers, large particles, soluble proteins	Crude extraction	1.Plant-derived extracellular vesicles: a synergetic combination of a drug delivery system and a source of natural bioactive compounds; 2.Isolation of high-purity and high-stability exosomes from ginseng; 3.Isolation and characterization of ginseng-derived exosome-like nanoparticles with sucrose cushioning followed by ultracentrifugation; 4.Importance of isolation method on characteristics and bi…
	GUC	Buoyant density difference	Low	High	Long	High	Protein aggregates, lipoproteins, organelle fragments, polysaccharides, media residues	High-purity isolation, subpopulation separation	1.Plant-derived extracellular vesicles: a synergetic combination of a drug delivery system and a source of natural bioactive compounds 2.Isolation and characterization of ginseng-derived exosome-like nanoparticles with sucrose cushioning followed by ultracentrifugation 3.Alternative biological sources for extracellular vesicles production and purification strategies for process scale-up 4.An opti…
DC	DGC	Buoyant density difference	Low	High	Long	High	Protein aggregates, lipoproteins, cell wall fragments, polysaccharides (pectin/hemicellulose), exogenous density gradient media (sucrose/iodixanol)	High-purity isolation, subpopulation separation	1.Plant-derived extracellular vesicles: a synergetic combination of a drug delivery system and a source of natural bioactive compounds 2.An optimized protocol for plant extracellular vesicles isolation from Ophiopogon japonicus root: a comparative evaluation based on miRNA cargo 3.Protocol for isolating plant-derived extracellular vesicles
Precipitation	PEG	Solubility reduction	High	Low	Short (overnight incubation + low-speed centrifugation)	Low	Polymer residues, non-vesicular protein aggregates	Rapid isolation, RNA analysis (with acceptable purity loss)	1.Isolation of high-purity and high-stability exosomes from ginseng 2.Plant derived exosome- like Nanovesicles: an updated overview 3.Exosomes as bio-inspired nanocarriers for RNA delivery: preparation and applications
SEC	/	Hydrodynamic volume difference	Medium–High	High	Medium (flow rate dependent)	Medium（column cost）	Sample dilution, but low impurities	High-purity isolation, vesicle integrity preservation, downstream omics analysis	1.Plant-derived extracellular vesicles: a synergetic combination of a drug delivery system and a source of natural bioactive compounds 2. Isolation of high-purity and high-stability exosomes from ginseng 3.Exosomes as bio-inspired nanocarriers for RNA delivery: preparation and applications 4.Plant-Derived Exosomes: Carriers and Cargo of Natural Bioactive Compounds: Emerging Functions and Applicat…
Electrophoretic separation	ELD	Electrophoretic mobility + membrane retention	Medium	High	Short (2–3 h)	low（no ultracentrifuge required）	Impurities with similar charge	Rapid acquisition of high-purity vesicles without expensive equipment	1.Isolation of high-purity and high-stability exosomes from ginseng 2.Exosomes as bio-inspired nanocarriers for RNA delivery: preparation and applications 3. Plant-Derived Exosomes: Carriers and Cargo of Natural Bioactive Compounds: Emerging Functions and Applications in Human Health
	Gel electrophoresis	Based on size differences	Low	High	Short (~2 h)	Low（basic electrophoresis equipment only）	Soluble proteins, small molecule dyes, salt ions	Small-scale rapid purification, PDNV visualization, isolation from dried plant materials	Extracellular vesicles from fresh and dried plants---simultaneous purification and visualization using gel electrophoresis
AIEX	/	Electrostatic interaction difference	Medium–High	High	Short (~3 h)	Medium	Other negatively charged biomolecules	Scalable production, separation of samples with distinct charge properties	1.Isolation of high-purity and high-stability exosomes from ginseng 2.Plant-Derived Exosomes: Carriers and Cargo of Natural Bioactive Compounds: Emerging Functions and Applications in Human Health
C-CP tip method	/	Hydrophobic interaction adsorption	Medium–High	High	Very short (<15 min)	Medium	Depends on sample pretreatment	Rapid isolation, small sample processing	A rapid capillary-channeled polymer (C-CP) fiber spin-down tip approach for the isolation of plant-derived extracellular vesicles (PDEVs) from 20 common fruit and vegetable sources
IAC	/	Antigen-antibody specific binding	Very low（30-60%）	High	Medium	Very high（antibodies）	Minimal (non-specific binding)	Specific PDNV subpopulation isolation, marker validation	1.Isolation of high-purity and high-stability exosomes from ginseng 2.Exosomes as bio-inspired nanocarriers for RNA delivery: preparation and applications 3.Plant-Derived Exosomes: Carriers and Cargo of Natural Bioactive Compounds: Emerging Functions and Applications in Human Health
UF	UF	Molecular size cutoff	High	Medium	Short（＜2h）	Medium（membrane consumables）	Lipoproteins, polysaccharides, and soluble proteins with similar size	Volume reduction, initial concentration, large-scale preparation	1.Isolation of high-purity and high-stability exosomes from ginseng 2.Exosomes as bio-inspired nanocarriers for RNA delivery: preparation and applications 3.Plant-Derived Exosomes: Carriers and Cargo of Natural Bioactive Compounds: Emerging Functions and Applications in Human Health 4.Scalable membrane-based processes to isolate extracellular vesicles from lemon juice 5.Protocol for isolating pla…
	UF/DF	Tangential flow + membrane retention + continuous dialysis	High	Medium–High	Short（~140 min ）	Medium（membrane consumables）	Low impurities after diafiltration	Buffer exchange, deep purification, large-scale production	1.Isolation of high-purity and high-stability exosomes from ginseng 2.Plant-Derived Exosomes: Carriers and Cargo of Natural Bioactive Compounds: Emerging Functions and Applications in Human Health 3.Scalable membrane-based processes to isolate extracellular vesicles from lemon juice
TFF	TFF	Tangential flow size-based separation	High	Medium–High	Short	Medium（membrane consumables）	Lipoproteins with similar size	Continuous large-scale production, industrial application	1.Isolation of high-purity and high-stability exosomes from ginseng 2.Plant-Derived Exosomes: Carriers and Cargo of Natural Bioactive Compounds: Emerging Functions and Applications in Human Health
	Continuous tangential flow diafiltration	Tangential flow diafiltration exchange	High	High	Short	Medium	Very low impurities after continuous diafiltration	Continuous industrial production, GMP-grade preparation	Plant-Derived Exosomes: Carriers and Cargo of Natural Bioactive Compounds: Emerging Functions and Applications in Human Health
AF4	/	Hydrodynamic volume	Low	High	Medium（45-60 min）	High	None	EV subpopulation separation, analytical separation, exomere studies	Plant-Derived Exosomes: Carriers and Cargo of Natural Bioactive Compounds: Emerging Functions and Applications in Human Health
Lipid Microarray Based EV Capture Platform	/	Antibody capture + membrane fusion	Low	High	Short	High	Minimal	Small sample detection, diagnostic applications, marker analysis	Rapid Capture of Cancer Extracellular Vesicles by Lipid Patch Microarrays
Kit-based extraction method	ExoQuick	Polymer precipitation	high	Low–Medium	Short	Medium（kit cost）	Polymer residues, non-vesicular proteins	Rapid isolation, RNA analysis	Isolation and characterization of ginseng-derived exosome-like nanoparticles with sucrose cushioning followed by ultracentrifugation
	Exo-spin™	Polymer precipitation	Medium–High	High	Medium	Medium（kit cost）	Sample dilution, but low impurities	High-purity isolation, vesicle integrity preservation	In Vitro Wound Healing Activity of Wheat-Derived Nanovesicles
