# Supplementary material for: Plant-Derived Nanovesicles: A Comprehensive Review from Isolation to Clinical Translation—Unlocking Natural Nanocarriers for Biomedical Applications
Source: Biomolecules. 2026 May 11;16(5):705. doi: 10.3390/biom16050705 (PMC13204109; doi:10.3390/biom16050705)
Supplement: Supplementary file 1 [file biomolecules-16-00705-s001.zip › Supplemental Table S2.xlsx]

## Sheet: Sheet1
Plant species	Source tissue	Isolation and purification method	Morphology	Particle size	Zeta potential	Function	Mechanism of action	Bioactive components	Main target site	References	doi
Medicine and food homology
Rehmanniae Radix	root sap	DC DGC	Irregular	Approximately 118 nm	/	ameliorated lipopolysaccharide - induced acute lung injury and gut dysbiosis, inhibited SARS - CoV - 2 - induced cytopathic effect (CPE)	miR - 7972 promoted M2 macrophage polarization, downregulated the expression of G - protein - coupled receptor 161 (GPR161), activated the Hedgehog pathway, inhibited the biofilm formation of Escherichia coli by targeting the gene sxt2, restored gut microbiota dysbiosis, and alleviated LPS - induced lung inflammation.	miR-7972	lungs, gut	Rgl-exomiR-7972,a novel plant exosomal microRNA derived from fresh Rehmanniae Radix, ameliorated lipopolysaccharide-induced acute lung injury and gut dysbiosis.	https://doi.org/10.1016/j.biopha.2023.115007
ginger	root sap	DC 、DGC	Circle	220–290 nm	-12mV	colitis	Altered the metabolomic profile of Lactobacillus rhamnosus to increase IL - 22 production, activated the Nrf2/HO - 1 and Wnt pathways in intestinal macrophages to maintain gut homeostasis. miR396a - 5p and miR - rL1 - 28 - 3p in ginger ELN significantly inhibited SARS - CoV - 2 - induced cytopathic effect (CPE) and acute lung injury (ALI) by blocking the Nsp12 and spike genes, respectively.	miR-7972	lungs, gut	Rgl-exomiR-7972, a novel plant exosomal microRNA derived from fresh Rehmanniae Radix, ameliorated lipopolysaccharide-induced acute lung injury and gut dysbiosis.	https://doi.org/10.1016/j.biopha.2023.115007
	root sap	DC 、DGC	Dish-shaped	250 ± 72 mn	−220 ± 131mV	HFD - induced insulin resistance	Restored the homeostasis of Foxa2 signaling in the intestinal epithelium and liver of mice fed a High - Fat Diet (HFD) to prevent insulin resistance, and restored the expression of Foxa2 disrupted by HFD by preventing Akt - 1 - mediated phosphorylation of Foxa2.	PA	intestinal epithelial cells (IECs), liver, adipose tissue	Ginger nanoparticles mediated induction of Foxa2 prevents high-fat diet-induced insulin resistance	https://doi.org/10.7150/thno.62514
	（ Zingiber officinal）root sap	UC	/	GDNPs 1：292.5 nm GDNPs 2：231.6 nm GDNPs 3：219.6 nm	GDNPs 1 and GDNPs 2 are approximately -12 mV at pH 6 (the pH of the duodenum - jejunum), while GDNPs 3 are approximately -2.1 mV at electrical neutrality.	treatment of colitis	Promoted the proliferation of IECs, reduced pro - inflammatory cytokines (such as TNF - α, IL - 6 and IL - 1β), increased anti - inflammatory cytokines (such as IL - 10 and IL - 22), attenuated injury factors, and enhanced the healing effect in colitis models	6-gingerol、6-shogaol	/	Edible ginger-derived nanoparticles: A novel therapeutic approach for the prevention and treatment of inflammatory bowel disease and colitis-associated cancer	https://doi.org/10.1016/j.biomaterials.2016.06.018
	root sap（ginger rhizome）	UC	/	120-150 nm	/	Inhibited caspase1 autolysis, IL - 1β and IL - 18 secretion, and pyroptosis	Lipids in ELN blocked the assembly of the NLRP3 inflammasome and inhibited caspase1 autolysis, IL - 1β and IL - 18 secretion, and pyroptosis	lipids	macrophages, including bone marrow - derived macrophages (BMDMs), peritoneal macrophages, and immortalized macrophages (iBMDMs)	Exosome-like nanoparticles from Ginger rhizomes Inhibited NLRP3 inflammasome activation.	https://doi.org/10.1021/acs.molpharmaceut.9b00246
	root sap	UC DC DGC	Spherical	GDN: The diameter ranges from 102.3 to 998.3 nm, with an average particle size of 386.6 nm.GDEN2: The average particle size is 294.1 nm.	GDN：-24.6 mV GDEN2：-29.7 mV	protection against alcohol - induced liver damage	Activate Nrf2 via the TLR4/TRIF pathway and inhibit the generation of reactive oxygen species (ROS).	6-shogaol	liver	Ginger-derived nanoparticles protect against alcohol-induced liver damage	https://doi.org/10.3402/jev.v4.28713
	root sap	SGC、UC	/	/	/	inhibition of SARS - CoV - 2 - induced lung injury	Aly - miR396a - 5p and rlcv - miRrL1 - 28 - 3p in ELN mediated the inhibition of Nsp12 and spike gene expression, inhibiting SARS - CoV - 2 - induced lung injury.	miRNA	/	Plant-derived exosomal microRNAs inhibit lung inflammation induced by exosomes SARS-CoV-2 Nsp12	https://doi.org/10.1016/j.ymthe.2021.05.005
	root sap	/	/	100-500 nm	/	prevention or treatment of chronic periodontitis	Interacted with heme - binding protein 35 (HBP35) on the surface of Porphyromonas gingivalis and was selectively taken up in a phosphatidic acid (PA) - dependent manner by the periodontal pathogen Porphyromonas gingivalis	PA	oral pathogenic bacteria	Plant-derived exosomal nanoparticles inhibit pathogenicity of Porphyromonas gingivalis	https://doi.org/10.1016/j.isci.2019.10.032
	root sap	SGC、DC	/	/	/	prevention of high - fat diet (HFD) - induced insulin resistance	ELNs miR - 375 inhibited the aryl hydrocarbon receptor - mediated pathway to prevent high - fat diet (HFD) - induced insulin resistance	miRNAs、PA 、VAMP7	pancreas	miR-375 prevents high-fat diet-induced insulin resistance and obesity by targeting the aryl hydrocarbon receptor and bacterial tryptophanase (tnaA) gene	https://doi.org/10.7150/thno.52558
	root sap	/	/	/	/	anti - inflammatory	inhibited the NLRP3 inflammasome	/	/	Therapeutic potential of garlic chive-derived vesicle-like nanoparticles in NLRP3 inflammasome-mediated diseases	https://doi.org/10.7150/thno.60265
	root sap	SGC、UC	/	100 - 1000 nm	/	selectively promoted the growth of beneficial bacteria in the gut	mdo - miR7267 - 3p in ginger ELN mediated the targeting of Lactobacillus rhamnosus monooxygenase ycnE to produce increased indole - 3 - carbaldehyde (I3A), improving colitis in mice via an IL - 22 - dependent mechanism.	/	lung virus	Plant-Derived Exosomal MicroRNAs Shape the Gut Microbiota	https://doi.org/10.1016/j.chom.2018.10.001
	root sap	UC	/	100-1000 nm	/	anti - inflammatory, antioxidant	ginger ELNs upregulated antioxidant genes (HO - 1) and IL - 10, Nrf2	/	lung macrophages	Interspecies communication between plant and mouse gut host cells through edible plant derived exosome-like nanoparticles	https://doi.org/10.1002/mnfr.201300729
	root sap（ Curcuma amada）	DC、DGC	Spherical or spherical-like	231 ± 49.9 nm	-16 ~ -33 mV	promoted wound healing	induced FSTL1 to promote keratinocyte migration	Curcumin analogues, phenolic compounds	skin and subcutaneous tissue	Mango ginger-derived exosome-like nanovesicles promotes diabetic wound healing via inducing the promigratory protein, follistatin-like 1	https://doi.org/10.1016/j.ijbiomac.2025.146991
Honeys	/	SGC	Spherical	size ranges from 120 to 180 nm, with an average particle size of approximately 148 nm.	/	anti - inflammatory and immunomodulatory	blocked the assembly of the NLRP3 inflammasome	small-sized RNAs（miR-4057）	liver and macrophages	Identification of anti-inflammatory vesicle-like nanoparticles in honey	https://doi.org/10.1002/jev2.12069
Dendrobium loddigesii(Meihuashihu)	dried stem	Reverse Phase Chromatography（RP-18 Gel Column Chromatography）	/	/	/	promoted collagen deposition	Reduced blood glucose, body weight, LDL - C, and MDA levels, increased insulin, SOD, CAT, and GSH levels, improved fatty liver and diabetic nephropathy in mice; reduced the production of IL - 6 and TNF - α to exert anti - inflammatory effects; improved gut microbiota balance.	polyphenol - rich extract of Dendrobium loddigesii (DJP)	blood components and insulin - related systems	Effects of rich-polyphenols extract of Dendrobium loddigesii on anti-diabetic, anti-inflammatory, anti-oxidant, and gut microbiota modulation in db/db mice	https://doi.org/10.3390/molecules23123245
Barley (H.vulgare L.)	Leaves	/	spherical	300 nm–3 μm	/	participated in plant defense	MVBs fused with the plasma membrane, releasing internal vesicles into the apoplastic space to form PMBs;In the degradation pathway, MVBs were engulfed by the vacuolar membrane and degraded to maintain membrane homeostasis;Calcium accumulation may promote membrane fusion, and SNARE proteins (such as ROR2) are involved in vesicle trafficking and fusion	H₂O₂、PRX7、Ca²⁺、osmiophilic substances	The cell wall region below the fungal infection site	Multivesicular bodies participate in a cell wall-associated defence response in barley leaves attacked by the pathogenic powdery mildew fungus	https://doi.org/10.1111/j.1462-5822.2006.00683.x
Fingerroot	root sap	DC、SEC	spherical or elliptical	100.2±10.1 nm	-26.9±6.1mV	Anti - cancer	It interferes with the redox balance within colorectal cancer cells, induces apoptosis, and shows selective killing effects on colorectal cancer cells.	naringenin chalcone、pinostrobin、pinocembrin	colorectal cancer cells	Herbal Medicine-Derived Exosome-Like Nanovesicles: A Rising Star in Cancer Therapy	https://doi.org/10.2147/IJN.S477270
mulberry fruit	whole mushrooms	sequential centrifugations	membrane-enclosed vesicle	60nm （peak)	-20 mV	improved the cognitive function of aged mice	Regulation via the gut microbiota-brain axis, without directly entering the brain, reshapes the gut microbiota (increasing Firmicutes and Actinobacteria, decreasing Bacteroidetes; increasing Dubosiella and Turicibacter, decreasing Akkermansia), and modulates the fecal metabolome (reducing the level of the tryptophan metabolite kynurenic acid (KYNA)).	small-sized RNAs,proteins and lipids	gastrointestinal tract	Mulberry Biomass-Derived Nanomedicines Mitigate Colitis through Improved Inflamed Mucosa Accumulation and Intestinal Microenviroent Modulation	https://doi.org/10.34133/research.0188
	fruit juice	UC、DGC	spherical	226.2 ± 94.6 nm	-5.56 ±0.73 mV	Inhibit atherosclerosis Regulate lipid metabolism	miRNAs are delivered to the liver and bind to the 3'UTR of target genes.They target and inhibit lipid synthesis genes (such as SREBP1, FAS, ACC) and cholesterol synthesis genes (HMGCR), reducing lipid accumulation.	miRNAs	liver	Mori fructus-derived extracellular vesicle-like nanoparticles regulate dyslipidemia and prevent atherosclerosis progression via miRNAs	https://doi.org/10.1016/j.phymed.2025.157128
Lycium barbarum	Dried LBs	Bligh and Dyer method	spherical	189.2± 11.5 nm	-34.9 ± 1.8 mV	Anti - inflammatory, anti - ulcerative colitis	LBLNs reduce the secretion levels of TNF - α and IL - 12, up - regulate IL - 10; protect the intestinal barrier; antioxidant	PC、vitexin-2-O-rhamnoside	inflamed colon tissues	Lycium barbarum lipid-based edible nanoparticles protect against experimental colitis	https://doi.org/10.1016/j.colsurfb.2019.110747
	fruit juice	sucrose density gradient differential ultracentrifugation（ SDGDU）	cup-shaped	171 ± 58 nm, and the peak value is approximately 148.4 nm.	/	Promote the proliferation and differentiation of osteoblasts, accelerate fracture healing in mice; anti - inflammatory	Regulate osteoblast proliferation, differentiation and callus remodeling by activating the PI3K/Akt/mTOR/p70S6K/4EBP1 signaling pathway	Secondary metabolites such as Lycium barbarum polysaccharides (LBPs),lipid.	MC3T3-E1osteoblasts（In vitro experiment）、Fracture site（In vivo experiment）	Gouqi-derived Nanovesicles (GqDNVs) promoted MC3T3-E1 cells proliferation and improve fracture healing	https://doi.org/10.1016/j.phymed.2025.156755
Dandelion	Fresh whole grass	DC、UF	spherical	Around 187 nm	-6.26mV	Wound treatment	GelMA loaded with TH - EVNs can promote cell proliferation and migration, inhibit exotoxin - induced inflammatory responses, and ultimately promote wound healing	/	Skin wounds invaded by S. aureus exotoxins	Dandelion-derived vesicles-laden hydrogel dressings capable of neutralizing Staphylococcus aureus exotoxins for the care of invasive wounds.	https://doi.org/10.1016/j.jconrel.2024.02.045
Turmeric( Curcumae Rhizoma)	Fresh rhizome	DC、DGC	spherical	<800 nm	−15.0mV	Alleviate colitis - related symptoms by restoring the intestinal epithelial barrier, regulating the composition and relative abundance of the gut microbiota, and reshaping the immune microenvironment	TNVs can reduce the expression of inflammatory cytokines and promote the polarization of M1 macrophages to M2 macrophages	curcumin	gut	Turmeric-derived nanovesicles as novel nanobiologics for targeted therapy of ulcerative colitis. Theranostics	https://doi.org/10.7150/thno.73650
	Fresh rhizome	DC、DGC	Dish-shaped or hemispherica;lateral depression	178 nm	-21.7mV	Colitis	Oral administration of TDNPs 2 can regulate the expression of pro - inflammatory cytokines (including TNF - α, IL - 6 and IL - 1β) and the antioxidant gene HO - 1	curcumin	Tissue and cellular levels of the inflamed colon	Oral administration of turmeric-derived exosome-like nanovesicles with anti-inflammatory and pro-resolving bioactions for murine colitis therapy.	https://doi.org/10.1186/s12951-022-01421-w
	Fresh rhizome	UC、SDGC	ellipsoidal or cup-shaped	Empty CELNs：154.47 ± 0.25 （PDI 0.14）； After loading Astragalus components (AC - CELNs): 166.93 ± 0.81 （PDI 0.25）	Empty CELNs：-20.90 ± 1.07 mV（PBS，pH 7.2-7.4）； After loading Astragalus components (AC - CELNs):-27.27 ± 1.44mV	Gastrointestinal stability, cellular uptake efficiency and transmembrane transport ability; Synergistic anti - tumor	Gastrointestinal protection Synergistic tumor suppression	lipid protein small-sized RNAs	Digestive system and systemic circulation	Curcumae Rhizoma Exosomes-like nanoparticles loaded Astragalus components improve the absorption and enhance anti-tumor effect	https://doi.org/10.1016/j.jddst.2023.104274
Pueraria lobata	Fresh root	DC 、UF	Circle	119 ~163 nm	/	Regulate the gut and alleviate osteoporosis	PELNs regulate the imbalance of gut microbiota and autophagy through TMAO respectively. PELNs significantly alleviate osteoporosis by enhancing autophagy in an in - vivo TMAO - induced postmenopausal osteoporosis SD rat model	/	hBMSCs (in vitro experiment); rat bones (femur), intestine (in vivo experiment)	Pueraria lobata-derived exosome-like nanovesicles alleviate osteoporosis by enhacning autophagy.	https://doi.org/10.1016/j.jconrel.2023.11.020
	Fresh leaf and stem	DC 、UF	Circle	40 ~150 nm	/	Anti - inflammatory	Promote the polarization of macrophages from M1 to M2	puerarin	/	Edible Pueraria lobata-derived exosomes promote M2 macrophage polarization.	https://doi.org/10.3390/molecules27238184
	/	Boiled in water、DC	spherical	100–800 nm	/	Has immunostimulatory effects on macrophages	Up - regulates the expression of inflammatory factors (such as IL - 6), and this process can be blocked by the phagocytosis inhibitor cytochalasin D	polysaccharides(glucose, galactose, and arabinose)	Macrophages	Discovery of a sugar-based nanoparticle universally existing in boiling herbal water extracts and their immunostimulant effect	https://doi.org/10.1016/j.bbrep.2018.08.004
	Fresh root	UC、SGC	the characteristic structure of exosome vesicles	The diameter ofP - ELNs is 150.7 ± 82.8 The diameter ofP - ELNs1 is209.7 ± 118.4 The diameter ofP - ELNs2 is142.1 ± 58.1	The zeta potential of P - ELNs is approximately - 31 mV. The zeta potential of P - ELNs1 is approximately - 29 mV. The zeta potential of P - ELNs2 is approximately - 34 mV.	Protect the liver	Regulate the activity of alcohol - metabolizing enzymes Inhibit ferroptosis	protein、lipid、small-sized RNAs（Does not contain a large amount of puerarin）	Hepatocytes (in vitro experiment); liver, central nervous system (in vivo experiment)	Preparation of Pueraria lobata Root-Derived Exosome-Like Nanovesicles and Evaluation of Their Effects on Mitigating Alcoholic Intoxication and Promoting Alcohol Metabolism in Mice	https://doi.org/10.2147/IJN.S462602
Chinese asparagus/Asparagus cochinchinensis （Lour.）	Fresh root	DC 、DGC 、Sucrose Gradient Ultracentrifugation	cup-shaped	Approximately 190 nm	−21mV	Hepatocellular carcinoma cells	ELNs are mainly internalized into tumor cells through phagocytosis and significantly inhibit tumor growth via the apoptosis - inducing pathway without side effects.	/	liver	Engineering Exosome-Like Nanovesicles Derived from Asparagus cochinchinensis can inhibit the proliferation of Hepatocellular Carcinoma Cells with Better Safety Profile	https://doi.org/10.2147/IJN.S293067
yam	Fresh rhizome	DC	Circle	168nm 、 328nm	/	Promote the proliferation, differentiation and mineralization of osteoblasts (in vitro); Increase bone mineral density (BMD) and bone volume, and reduce bone resorption in ovariectomized (OVX) osteoporotic model mice (in vivo);	The osteogenic activity of YNVs is related to the p - 38 - MAPK signaling pathway. YNVs activate the differentiation and proliferation of osteoblasts through the BMP - 2/p - p38 - dependent Runx2 pathway.	protein、lipid、small-sized RNAs	Osteoblasts (in vitro experiment); mainly distributed in the small intestine and liver, and can reach the bone to exert its function (in vivo experiment)	Yam-derived exosome-like nanovesicles stimulate osteoblast formation and prevent osteoporosis in mice	https://doi.org/10.1016/j.jconrel.2023.01.071
Portulaca oleracea L.	Fresh aerial parts	DC 、DGC	Circle	180 nm,a particle size distribution range of 30 - 400 nm.	−31.4mV	Alleviate ulcerative colitis (UC) and improve gut microbiota dysbiosis	Oral administration of PELNs effectively inhibits the expression of pro - inflammatory cytokines such as TNF - α, IL - 6, IL - 12 and IL - 1β, and myeloperoxidase (MPO), increases the level of IL - 10, and alleviates acute colitis in dextran sulfate sodium (DSS) - induced C57 mice and IL - 10 mice.	Lipids (DGDG, triglyceride, phosphatidylcholine ), RNA, proteins	CD4+ T cells (in vitro experiment), inflamed colon site (in vivo experiment)	Edible exosome-like nanoparticles from portulaca oleracea L mitigate DSS-induced colitis via facilitating double-positive CD4(+)CD8(+)T cells expansion.	https://doi.org/10.1186/s12951-023-02065-0
	Fresh whole plant	SDGC、DC	round vesicle-like	Fresh purslane extracted by UC method (F - Po - UC): average diameter 165 nm; Dried purslane extracted by UC method (D - Po - UC): average diameter 175 nm; Extracted by PEG precipitation method (F - Po - PEG / D - Po - PEG): average diameter 200 nm.	F-Po-UC：-30.8 mV D-Po-UC：-37.9 mV F-Po-PEG：-35.7 mV D-Po-PEG：-30.7 mV	Promote diabetic wound healing Antioxidant Anti - apoptosis Anti - inflammatory Angiogenic	Activate integrin ITGA6/ITGB4 through active components (such as Annexin proteins, linoleic acid, rosmarinic acid), up - regulate the phosphorylation of the AKT/mTOR signaling pathway, promote the cell cycle process to accelerate proliferation, and simultaneously inhibit the mitochondrial apoptosis pathway and the NF - κB pathway to achieve antioxidant, anti - apoptotic and anti - inflammatory ef…	Proteins, metabolites and lipids	Skin keratinocytes (HaCaT) and fibroblasts (HSF) (in vitro experiment); skin wound site of diabetic mice (in vivo experiment)	Bioactivity and multi-omics profiling of purslane-derived nanovesicles with therapeutic implications in diabetic wounds	https://doi.org/10.1016/j.jare.2025.10.042
Houttuynia cordata	Fresh underground roots, fresh above - ground stems and leaves	DC	Circle	Derived from underground roots (uHELNs): average diameter 169.5 nm; Derived from above - ground stems and leaves (aHELNs): average diameter 166.2 nm.	Derived from underground roots (uHELNs): - 23.04 ± 1.22 mV Derived from above - ground stems and leaves (aHELNs): - 28.73 ± 0.87 mV	Respiratory RNA viruses	miR858a, miR858b and miR166a - 3p significantly inhibit gene expression in respiratory viruses. miR858a and miR166a - 3p exhibit cross - kingdom regulatory ability (first reported). novel_mir2 can inhibit the expression of AKT1; miR168b - 3p, miR8175 and novel_mir2 can inhibit the expression of MAPK3.	H. cordata miRNAs	miRNA（如miR858a、miR858b、miR166a-3p、novel_mir2等）、protein、lipid	Identifying the potential of miRNAs in Houttuynia cordata-derived Exosome-Like nanoparticles against respiratory RNA viruses	https://doi.org/10.2147/IJN.S425173
papaya(Carica papaya L.)	fruit juice	PEG、DC	spherical or cup-shaped	Average168.8 ± 9.62 nm；	- 9.4 ± 0.2 mV	Anti - inflammatory	Inhibit the activity of iNOS to reduce NO release, down - regulate the activity of the NF - κB pathway to decrease the secretion of pro - inflammatory factors such as IL - 1β/IL - 6 and promote the expression of IL - 10, thereby inhibiting the over - activation of macrophages and exerting an anti - inflammatory effect.	2,3 - Dihydro - 3,5 - dihydroxy - 6 - methyl - 4H - pyran - 4 - one (DDMP), maltol, 5 - Hydroxymethylfurfural (5 - HMF)	Macrophages (RAW 264.7 cells) (in vitro experiment) Inflammatory tissues (in vivo experiment)	Isolation and characterization of plant-derived exosome-like nanoparticles from Carica papaya L. fruit and their potential as anti-inflammatory agent	https://doi.org/10.1371/journal.pone.0304335
Perilla frutescens	Leaf	UC、DGC	cup-shaped	130–200 nm	/	Anti - inflammatory and antioxidant Inhibit the proliferation of keratinocytes Alleviate the symptoms of psoriasis	The core miRNA pab - miR396a - 5p carried by PLEVPs targets the mRNA of HSP90 and inhibits its expression; Down - regulation of HSP90 leads to the inactivation of the NF - κB (p - p65) and JAK - STAT (p - STAT3) pathways, thereby blocking the IL - 17 - driven inflammatory cascade and reducing the release of pro - inflammatory factors (IL - 17A, IL - 6, TNF - α).	pab-miR396a-5p	Keratinocytes (HaCaT cells) (in vitro experiment) Psoriatic lesion sites, inhibit local inflammatory cell infiltration (in vivo experiment)	Perilla frutescens Leaf-Derived Extracellular Vesicle-Like Particles Carry Pab-miR-396a-5p to Alleviate Psoriasis by Modulating IL-17 Signaling	https://doi.org/10.34133/research.0675
American ginseng	Commercially available American ginseng slices	UC	Cup-shaped or round in shape	The average particle size is 243.6 nm.	-14.5mV	Anti-inflammatory	Uptake by macrophages (endocytosis of AGVNs by RAW264.7 cells observed via confocal microscopy) regulates the secretion of inflammatory factors and suppresses excessive inflammatory responses.	Ginsenoside Rb1 and Malonyl ginsenoside Rb1	Macrophages（RAW264.7 cells, zebrafish neutrophils）	Nano-Characterization, Composition Analysis, and Anti-Inflammatory Activity of American-Ginseng-Derived Vesicle-like Nanoparticles	https://doi.org/10.3390/molecules29153443
Prunus mume	fruit juice	UC 、SDGC	cup-shaped	约124 nm(NTA)	约-27 mV	Reduce intestinal inflammation	In PM-EVLPs, miR159 disrupts the NEK7-NLRP3 interaction, preventing the assembly of the NLRP3 inflammasome. This, in turn, inhibits caspase-1 autoproteolysis and IL-1β secretion.	miR159	Inflamed colon tissue from mice, bone marrow-derived macrophages (BMDMs), PMA-stimulated THP-1 cells	Prunus mume derived extracellular vesicle.like particles alleviate experimental colitisvia disrupting NEK7-NLRP3 interactionand infammasome activation	https://doi.org/10.1186/s12951-025-03567-9
Chinese leek	leaves	DC	Homogeneous spherical morphology	average 150nm	-14 mV	Restores mitochondrial function, regulates the balance of the gut microbiota, promotes muscle growth, and helps combat aging	ameliorate sarcopenia by activating the AMPK/SIRT1/PGC-1α axis to enhance mitochondrial biogenesis and mitophagy, while inhibiting the Akt/FoxO3a/Atrogin-1/MuRF1 pathway to reduce muscle protein degradation. Additionally, CL-EVs modulate gut microbiota composition and associated metabolic profiles, further contributing to the improvement of muscle homeostasis through the gut-muscle axis	Quercetin、Kaempferol、Allyl isothiocyanate、Diallyl disulfide、Caffeic Acid、p-Coumaric acid	skeletal muscle cell	Chinese leek-derived extracellular vesicles ameliorate sarcopenia by regulating mitochondrial biogenesis and autophagy via AMPK and maintaining myosin homeostasis	https://doi.org/10.1186/s12951-025-03764-6
Edible food
Brassica oleracea var. capitata F. rubra	leaf	UF、SEC	spherical	98.8 nm	− 15.2 mV	Promote proliferation Anti-inflammatory	Enter the cytoplasm through endocytosis and release bioactive molecules to regulate inflammatory pathways such as JAK2/STAT3 and mitochondrial apoptotic pathways, thereby inhibiting the expression of inflammatory factors IL-6/IL-1β/COX-2 and caspase-3 activity, while promoting cell proliferation	/	Human keratinocytes, fibroblasts, macrophages and colon cancer cells	Isolation of cabbage exosome-like nanovesicles and investigation of their biological activities in human cells	https://doi.org/10.1016/j.bioactmat.2021.04.023
Brassica oleracea var. capitata L.	leaf	UF、SEC	spherical	98.8 nm	− 14.8 mV	Promote proliferation Anti-inflammatory	Enter the cytoplasm through endocytosis and release bioactive molecules to regulate inflammatory pathways such as JAK2/STAT3 and mitochondrial apoptotic pathways, thereby inhibiting the expression of inflammatory factors IL-6/IL-1β/COX-2 and caspase-3 activity, while promoting cell proliferation	/	Human keratinocytes, fibroblasts, macrophages and colon cancer cells	Isolation of cabbage exosome-like nanovesicles and investigation of their biological activities in human cells	https://doi.org/10.1016/j.bioactmat.2021.04.023
Rosa Damascena	Rose callus tissue	TFF	Circle	90 - 200nm	/	Promote fibroblast function Inhibit melanin production Anti-inflammatory	miRNAs such as Let-7 family and miR-8485 are involved in the regulation of stem cell pluripotency, Wnt signaling pathway and cell proliferation; meanwhile, contained proteins such as peroxidase and chitinase as well as defense-related proteins assist in exerting anti-inflammatory and cell repair effects	Proteins (peroxidase, esterase, ligase, dehydrogenase, endopeptidase, mannosidase, chitinase, etc.) miRNAs (multiple members of the Let-7 family, repeatedly appearing miR-8485, miR-574-5p, miR-1246, etc.)	Human dermal fibroblasts (HDFs) Human dermal papilla cells (HDPs) Melanocytes (B16F10 cells) Macrophages (Raw264.7 cells)	Biological function of exo some-like particles isolated from Rose(Rosa Damascena) stem cell culture supernatan	https://www.biorxiv.org/content/10.1101/2023.10.17.562840v1.abstract#:~:text=https%3A//doi.org/10.1101/2023.10.17.562840
	Lyophilized rose stem cell-derived exosomes	ExoSCRT	Circle	approximately 100 - 200nm	/	Anti-inflammatory Promote skin regeneration and wound healing Improve scars and pigmentation Anti-aging	Inhibit the MAPK pathway and the release of pro-inflammatory factors to exert anti-inflammatory effects, stimulate fibroblast proliferation and collagen synthesis to promote skin regeneration and wound healing, and can reduce melanin content in melanocytes in a dose-dependent manner	RNA, proteins, lipids, flavonoids, polyphenols, anthocyanins, etc.	Skin	Efficacy of Rose Stem Cell-Derived Exosomes (RSCEs) in Skin Treatment: From Healing to Hyperpigmentation Management: Case Series and Review	https://doi.org/10.1111/jocd.16776
Citrus limon	fruit juice	DC 、UF	nearly spherical	93.77 ± 12.31 nm	−3.46 ± 1.45 mV	Antioxidant Neuroprotection Blood-brain barrier penetration	Vitamin C directly scavenges free radicals for antioxidant effects; RNA and proteins (such as enzymes related to cell repair) synergistically inhibit β-amyloid-induced neurotoxicity, and target the brain through the blood-brain barrier to exert neuroprotective effects	Vitamin C, RNA, proteins	Nerve cells (SH-SY5Y human neuroblastoma cells) and brain	Exosomes isolated from citrus lemon: a promising candidate for the treatment of Alzheimer's disease	https://doi.org/10.1080/20415990.2024.2354119
grapefruit	peeled fruit juice	DC、SGC	nanosize	ranges from 105.7 to 396.1 nm, average diameter of 210.8 ± 48.62 nm.	−49.2 ~ −1.52 mV	Alleviate DSS-induced colitis Drug delivery	Maintain the intestinal non-inflammatory state by up-regulating the expression of HO-1 in intestinal macrophages and inhibiting the production of IL-1β and TNF-α	PE, PC, naringin, naringenin	Intestine	Targeted drug delivery to intestinal macrophages by bioactive nanovesicles released from grapefruit	https://doi.org/10.1038/mt.2013.190
	peeled fruit juice	DC SDGC	typical vesicle	113.4 ± 8.9 nm	ES（EVs-STS complex）:-25.3 ± 1.8 mV ESTP（EVs-STS-TP complex）:-18.7 ± 1.2 mV	Act as a drug carrier to deliver sodium thiosulfate (STS) and enhance its targeting to vascular calcification (VC) sites; Synergistically inhibit the osteogenic phenotypic transdifferentiation of VSMCs, reduce inflammation and cell apoptosis, and improve bone-vascular axis disorder	Drive M2 macrophage polarization to reduce inflammation, down-regulate RUNX2/BMP2 while up-regulating α-SMA to inhibit the osteogenic phenotypic transdifferentiation of VSMCs, and improve bone-vascular axis metabolic disorder	Naringin, phenolic acids	Vascular calcification sites	Biomimetic Grapefruit-Derived Extracellular Vesicles for Safe and Targeted Delivery of Sodium Thiosulfate against Vascular Calcification	https://doi.org/10.1021/acsnano.3c05261
lemon（Citrus limon）	fruit juice	DC、30% sucrose/D₂O gradient centrifugation purification	typical vesicle	50-70 nm	/	Inhibit the proliferation of different tumor cell lines	Activate the TRAIL/DR5 pathway to induce tumor cell apoptosis (up-regulate the expression of TRAIL and DR5, increase pro-apoptotic proteins such as BAX, and reduce anti-apoptotic proteins such as BCL-xL), and inhibit the secretion of pro-angiogenic factors such as VEGF-A/IL6/IL8	Proteins	Tumor tissue	Citrus Limon-derived nanovesicles inhibit cancer cell proliferation and suppress CML xenograft growth by inducing TRAIL-mediated cell death	https://doi.org/10.18632/oncotarget.4004
	fruit juice	DC、30% sucrose/D₂O gradient centrifugation purification	exosome-like	50-70 nm	/	Inhibit the proliferation of different tumor cell lines	Down-regulate ACACA (acetyl-CoA carboxylase α) to inhibit lipid synthesis, reduce ERK1/2 and P38-MAPK phosphorylation (inhibit proliferation pathway), and increase BAD phosphorylation to promote apoptosis	/	Tumor tissue	Label-free quantitative proteomic profiling of colon cancer cells identifies acetyl-CoA carboxylase alpha as antitumor target of Citrus Limon-derived nanovesicles	https://doi.org/10.1016/j.jprot.2017.11.017
	fruit juice	DC、UC	round or cup-shaped	30-100 nm	/	Antioxidant Promote osteogenic differentiation	Protect active ingredients such as vitamin C and citric acid through membrane encapsulation, release them directly after endocytosis by MSCs, and exert functions by scavenging ROS (effect of vitamin C) and promoting collagen synthesis (synergistic effect of citric acid)	Vitamin C, citric acid	Bone marrow-derived MSC	Exosome-like Nanovesicles isolated from Citrus Limon L. Exert antioxidative effect	https://doi.org/10.2174/1389201019666181017115755
	lemon extract	/	/	/	/	Enhance probiotic survival Inhibit Clostridioides difficile	Increase AhR ligands indole-3-lactic acid and indole-3-carboxaldehyde, activate the AhR pathway to promote IL-22 secretion; lactic acid accumulation down-regulates the tnaA gene, inhibits the growth of Clostridioides difficile and protects the intestinal barrier	/	Intestinal flora and intestinal barrier	lemon exosome-like nanoparticles-manipulated probiotics protect mice from C. diff infection	https://doi.org/10.1016/j.isci.2020.101571
	fruit juice	DC	a homogeneous membrane-coated vesicle structure	85.0-515.0 nm	/	Immunomodulation Pro-angiogenesis Promote fiber repair Hemostasis	Carry active ingredients such as D-ribose-phytosphingosine and citric acid, which are targeted and endocytosed by macrophages, fibroblasts and vascular endothelial cells; inhibit the NF-κB pathway to reduce inflammation, while promoting IL-22 secretion and collagen synthesis, synergistically regulating the immune microenvironment and accelerating tissue repair	D-ribosylphytosphingosine, citric acid, α-keto-γ-(methylthio)butyric acid, diphenylphosphine oxide, dimethyl sulfoxide	Diabetic skin injury sites	Lemon-derived nanoparticle-functionalized hydrogels regulate macrophage reprogramming to promote diabetic wound healing	https://doi.org/10.1186/s12951-025-03138-y
	fruit juice	SDGC、DC、UC	typical vesicle	/	/	Inhibit tumor growth and metastasis Overcome tumor multidrug resistance Promote tumor cell apoptosis and anti-proliferation	Enter drug-resistant cancer cells through three endocytic pathways: clathrin-mediated, caveolin-mediated and macropinocytosis, and efficiently consume intracellular energy; meanwhile, caveolin-mediated endocytosis down-regulates the expression of caveolin-1 (CAV-1), leading to mitochondrial dysfunction, reduced ATP production and increased ROS levels, thereby inhibiting P-gp efflux function	/	Multidrug-resistant tumor cells and tumor tissues	Lemon-derived extracellular vesicles nanodrugs enable to efficiently overcome cancer multidrug resistance by endocytosis-triggered en ergy dissipation and energy production reduction.	https://doi.org/10.1002/advs.202105274
grape	fruit juice	DC、Sucrose Gradient Ultracentrifugation	small vesicles of 50–300 nm in diameter	380.5 ± 37.47 nm	−26.3 ± 8.14 mV	Induce intestinal stem cell proliferation Protect intestinal tissue Activate stem cell-related genes	Be taken up by intestinal stem cells through the macropinocytosis pathway; its lipid components (such as PA) activate the Wnt/β-catenin signaling pathway, induce the proliferation of Lgr5⁺⁺ stem cells and promote intestinal tissue repair	PA, PE, miRNAs, HSP70, aquaporins, etc.	Intestinal stem cells	Grape exosome-like nanoparticles induce intestinal stem cells and protect mice from DSS-induced colitis.	https://doi.org/10.1038/mt.2013.64
	fruit juice	UC、SDGC	the nanosized vesicle structure	/	/	Regulate intestinal homeostasis Anti-inflammatory and antioxidant	Be taken up by intestinal macrophages and stem cells through the macropinocytosis pathway; its lipid and miRNA components activate the Nrf2 (ginger EPDENs) and Wnt/TCF4 pathways (fruit EPDENs) respectively, induce the expression of anti-inflammatory/antioxidant genes and the proliferation of intestinal stem cells, and maintain intestinal homeostasis	HSP70、miRNA、PA	Intestinal macrophages, intestinal stem cells	Interspecies communication between plant and mouse gut host cells through edible plant derived exosome-like nanoparticles	https://doi.org/10.1002/mnfr.201300729
	callus cultures	DC、SDGC	Non-spherical vesicle structures with a lipid bilayer and a diameter of 90–250 nm	79 nm	-13.9 mV	Inhibit breast cancer cell activity Induce cell apoptosis Cell cycle arrest	Be taken up by MDA-MB-231 cells through the endocytic pathway; its carried trans-δ-viniferin derivatives inhibit the Wnt pathway, induce Caspase-3/7 activation and G1 phase cell cycle arrest, thereby selectively killing cancer cells	trans-δ-viniferin and its derivatives, HSP70, TET8, PEN1 (exosome marker), GDSL esterase, chitinase, etc.; miR159c, miR169m, miR169f, miR3633a	Triple-negative breast cancer cells (MDA-MB-231)	Exosome-like Nanoparticles, High in Trans-δ-Viniferin Derivatives, Produced from Grape Cell Cultures: Preparation, Characterization, and Anticancer Properties	https://doi.org/10.3390/biomedicines12092142
Brassica oleracea	flower heads	DUC、SEC	Spherical or spheroidal vesicles	241 ± 6.8 nm	-23.59 ± 0.93 mV	miRNA Induce apoptosis and cell cycle arrest, inhibit cancer cell viability; deliver exogenous miRNAs	Carried miRNAs (such as miR159a) inhibit target gene expression; meanwhile, residual polyphenols (such as sulforaphane) synergistically activate the MAPK pathway, inducing cancer cell apoptosis and cycle arrest	The family of miR159、miR162、miR166、miR396；sulforaphane、indole-3-carbinol；HSP70、PEN1、TET8	Human colon cancer cells (Caco-2), human hepatocellular carcinoma cells (HepG2)	Therapeutic potential of plant-derived extracellular vesicles as nanocarriers for exogenous miRNAs	https://doi.org/10.1016/j.phrs.2023.106999
broccoli	homogenized broccoli	UC、column filtration	/	18.3~118.2 nm，average diameter of 32.4 nm	−39.2 ~ −2.62mV average −17.1 mV	Inhibit colitis in mice Induce tolerogenic dendritic cells (DCs) Inhibit T cell-mediated colitis	Sulforaphane (SFN) carried by BDNs activates AMPK signaling in intestinal DCs, inhibits the mTOR/S6K pathway, induces the transformation of DC phenotype to tolerogenic, thereby reducing pro-inflammatory factor secretion and promoting IL-10+ T cell differentiation, and finally alleviates intestinal inflammation	Sulforaphane (SFN), lipids, proteins	Intestinal immune cells	Broccoli-derived nanoparticle inhibits mouse colitis by activating dendritic cell AMP-activated protein kinase	https://doi.org/10.1016/j.ymthe.2017.01.025
Ficus carica	fruit juice	UC	Typical nanovesicle morphology	55-125nm	/	Inhibit the proliferation of MDA-MB-231 and MCF-7 cells, induces apoptosis, and activates the non-classical NF-κB pathway to promote macrophage M1 polarization. This, in turn, reshapes the tumor microenvironment and indirectly inhibits the proliferation of murine breast cancer cells. As a result, it reduces bone metastases in breast cancer and minimizes bone destruction.	peu-miR-2916-p3 targets and binds to RN7SL1, promoting its degradation. This leads to increased expression of Trp53, inhibiting the proliferation of human breast cancer cells and inducing apoptosis. Additionally, peu-miR-2916-p3 targets and binds to Stab1, activating the non-classical NF-κB pathway. This induces macrophages to polarize towards the M1 phenotype, resulting in the secretion of infla…	peu-miR-2916-p3	RN7SL1 in tumor cells and Stab1 in macrophages	Fig-derived exosome-like nanoparticles attenuating bone metastasis of breast cancer through establishing an anti-tumor microenvironment	https://doi.org/10.1016/j.phrs.2026.108088
pomegranate	seeds	DUC、SEC	Spherical or spheroidal vesicles	233 ± 2.6 nm	-26.33 ± 1.48 mV	Inhibit cancer cell viability; deliver exogenous miRNAs	Its carried miRNAs (such as miR159a) inhibit target gene expression; meanwhile, residual polyphenols (such as sulforaphane) synergistically activate the MAPK pathway, inducing cancer cell apoptosis and cycle arrest	miR159、miR162、miR166、miR396family；cyanidin 3-glucoside；HSP70、BiP	Human colon cancer cells (Caco-2), human hepatocellular carcinoma cells (HepG2)	Therapeutic potential of plant-derived extracellular vesicles as nanocarriers for exogenous miRNAs	https://doi.org/10.1016/j.phrs.2023.106999
	arils juice	TFF、SEC	spherical	average diameter of122.6 nm，distribution range40-200 nm	/	Antioxidant Anti-inflammatory Promote wound healing	Proteins (such as antioxidant enzymes, signal proteins) and lipids carried by PgEVs interact with target cells (Caco-2, THP-1), activate intracellular antioxidant pathways and inhibit NF-κB-mediated inflammatory signals, thereby reducing oxidative damage and promoting epithelial repair	syntaxins、Rab GTPases、SOD、APX、GPX；lipids	Intestinal epithelial cells (Caco-2), monocytes/macrophages (THP-1)	Characterization and bioactivity of extracellular vesicles isolated from pomegranate	https://doi.org/10.1039/D2FO01806C
	pulp juice	UC	typical extracellular vesicle structure	The particle size range is approximately 100-200nm(NTA)		Partially inhibits SAP-induced necrosis of pancreatic acinar cells and reduces the level of ROS	This may be due in part to the antioxidant properties of ellagic acid, which is contained within it.	Tannic acid (presumably)	Pancreatic acinar cells	Urolithin A’s Role in Alleviating Severe Acute Pancreatitis via Endoplasmic Reticulum-Mitochondrial Calcium Channel Modulation	https://doi.org/10.1021/acsnano.4c03044
apple	sliced portions with peel, seeds removed	DUC、SEC	Spherical or spheroidal vesicles	253 ± 13 nm	-19.65 ± 0.30 mV	Inhibit cancer cell viability; deliver exogenous miRNAs	Its carried miRNAs (such as miR159a) inhibit target gene expression; meanwhile, residual polyphenols (such as sulforaphane) synergistically activate the MAPK pathway, inducing cancer cell apoptosis and cycle arrest	miR159、miR162、miR166、miR396family	Human colon cancer cells (Caco-2), human hepatocellular carcinoma cells (HepG2)	Therapeutic potential of plant-derived extracellular vesicles as nanocarriers for exogenous miRNAs	https://doi.org/10.1016/j.phrs.2023.106999
	fruit juice	DUC	/	100–400 nm，diameter approximately 170 nm	/	Regulate the expression of intestinal transporters and other transporters	Its carried microRNAs target the 3′ untranslated region of the OATP2B1 gene, inhibit OATP2B1 mRNA expression, leading to reduced protein levels and transport activity, thereby regulating intestinal transport function	Predicted as miRNA	Intestinal epithelial cells (Caco-2 cells)	Apple-derived nanoparticles modulate expression of organic-anion-transporting polypeptide (OATP) 2B1 in Caco-2 cells	https://doi.org/10.1021/acs.molpharmaceut.8b00921
	fruit juice	DC、UC	/	/	/	Down-regulate the expression and activity of intestinal bile acid transporter ASBT, reducing bile acid absorption	microRNAs target the 3′ untranslated region of NR1B1 (RARα gene), reduce RARα mRNA stability and protein expression, decrease the binding of RARα to the SLC10A2 promoter, thereby inhibiting ASBT transcription	miRNAs	Intestinal epithelial cells (Caco-2 cells)	Apple-derived extracellular vesicles modulate the expression of human intestinal bile acid transporter ASBT/SLC10A2 via downregulation of transcription factor RARα	https://doi.org/10.1016/j.dmpk.2023.100512
orange	fruit juice	DC	/	A polydisperse population containing small vesicles <50 nm and large vesicles >150 nm	-18.23 ± 2.7 mV	Reverse diet-induced intestinal injury	Its carried phospholipids (such as PC, PE) and amino acids (such as leucine) regulate intestinal gene expression, reduce fat absorption-related genes (MTP) and increase barrier repair genes (CLDN1); meanwhile, promote TG release by up-regulating hepatic MTP, protecting the intestine and liver from fat overload	Phospholipids (PE, PC, PI, etc.), free fatty acids (FFA), amino acids (leucine, threonine, etc.)	jejunum	Use of Nanovesicles from Orange juice to reverse diet-induced gut modifications in diet-induced obese mice	https://doi.org/10.1016/j.omtm.2020.08.009
	fruit juice	DUC、SEC	Spherical or spheroidal vesicles	167 ± 5.7 nm	-21.26 ± 1.06 mV	Deliver exogenous miRNAs	Its carried miRNAs (such as miR159a) inhibit target gene expression; meanwhile, residual polyphenols (such as sulforaphane) synergistically activate the MAPK pathway, inducing cancer cell apoptosis and cycle arrest	miR159, miR162, miR166, miR396 family; HSP70, BiP; hesperidin	Human colon cancer cells (Caco-2) and human hepatocellular carcinoma cells (HepG2)	Therapeutic potential of plant-derived extracellular vesicles as nanocarriers for exogenous miRNAs	https://doi.org/10.1016/j.phrs.2023.106999
	fruit juice	Using EXODUS automated equipment, combined with negative pressure oscillation and dual-frequency harmonic oscillation technologies, separation is achieved through a 100nm pore size AAO nanofilter membrane.	Spherical	Average : 142.2 nm	Approximately -18.5 mV	Immune regulation、Neuroprotection、Tissue repair	Orange juice exosomes mediate the endocytotic delivery of active ingredients into neurons via surface membrane proteins. The flavonoids and vitamin C they contain exert direct antioxidant and anti-inflammatory effects. Additionally, they regulate the transcriptome and activate relevant pathways, thereby promoting the repair of damaged tissues.	Flavonoids, Vitamin C	Spinal cord injury lesion	Natural-Derived Mg-Doped Carbon Dots Nanozymes Hydrogel Patch Integrated With Orange Juice Exosomes Enable Spinal Cord Injury Repair via Immunomodulation and Ferroptosis	https://doi.org/10.1002/adfm.202524164
tangerinec	peel juice	DUC	spherical	172.1 ± 3.7 nm	- 12.26 ± 4.05 mV	Improve glucose and lipid metabolism Repair intestinal barrier Regulate intestinal flora Inhibit hepatic inflammation	Active components (lipids, RNA, flavonoids, etc.) carried by TNVs are endocytosed by intestinal and liver cells, activate fatty acid β-oxidation genes (PPAR-α, PGC-1α) and inhibit gluconeogenesis and lipid synthesis genes (SREBP-1c, ACC); meanwhile, regulate intestinal flora to increase short-chain fatty acid (SCFAs) production and reduce hepatic bile acid accumulation, thereby improving glucose …	Phospholipids, free fatty acids; RNA; proteins; small molecule compounds	Intestine and liver	Tangerine Peel-Derived Exosome-Like Nanovesicles Alleviate Hepatic Steatosis Induced by Type 2 Diabetes: Evidenced by Regulating Lipid Metabolism and Intestinal Microflora	https://doi.org/10.2147/IJN.S478589
oat	oat bran meal	DUC	/	/	/	Anti-inflammatory Neuroprotection Promote cell uptake	Through the binding of rich β-glucan to the Dectin-1 receptor on the surface of microglia, inhibit inflammatory signaling pathways (such as NF-κB), reduce the release of pro-inflammatory factors, and exert neuroprotective effects by regulating cellular oxidative stress and immune response	β-glucan, digalactosyldiacylglycerol (DGDG), proteins and lipids	Brain (microglia), liver	Restoring Oat Nanoparticles Mediated Brain Memory Function of Mice Fed Alcohol by Sorting Inflammatory Dectin-1 Complex Into Microglial Exosomes	https://doi.org/10.1002/smll.202105385
carrot	Root juice	UC、SEC	spherical	The average particle size is approximately 143.9 nm	−10.2 mV	Antioxidant activity: inhibits reactive oxygen species (ROS) production and cell apoptosis induced by oxidative stress (applicable to cardiomyocytes and neuroblastoma cells)	Maintain cellular antioxidant capacity by preventing the downregulation of antioxidant molecules such as Nrf-2, HO-1 and NQO-1, thereby reducing ROS production and cell apoptosis	/	Cardiomyoblasts (H9C2) and neuroblastoma cells (SH-SY5Y)	Antioxidative effects of carrot-derived Nanovesicles in Cardiomyoblast and neuroblastoma cells	https://doi.org/10.3390/pharmaceutics13081203
blueberry	fruit juice	DC、UF	It is -2.05 mV in simulated gastric fluid and -52.3 mV in simulated intestinal fluid.H79	Average diameter: 198±112 nm(DLS) 108±14nm and 286±6 (LTS) 114±36 nm(SEM)	/	Protects vascular endothelial cells, inhibits TNF-α-induced inflammatory responses (e.g., expression of pro-inflammatory genes such as IL-6 and ICAM1), oxidative stress (ROS production), and decreased cell viability	B-ELNs target and regulate inflammation-related genes (such as PTGIS, MAPK14, PDE7A) by carrying miRNAs (such as miR-156e, miR-162, miR-319d), and induce the expression of antioxidant proteins (such as HO-1, NRF1), thereby inhibiting inflammatory pathways including NF-κB and MAPK	miRNA（as miR-156e、miR-162、miR-319d）、protein（10–250 kDa）	Vascular endothelial cells (e.g., EA.hy926 cells)	Blueberry-derived exosome-like nano particles counter the response to TNF-α-induced change on gene expression in EA. hy926 cells.	https://doi.org/10.3390/biom10050742
	fruit juice	UC	spherical	Size range: 150–250 nm, with an average diameter of 189.62 nm	-2.52 mV	Improves non-alcoholic fatty liver disease (NAFLD) by reducing oxidative stress-induced ROS levels, increasing mitochondrial membrane potential, inhibiting cell apoptosis via antioxidant activity, and regulating insulin resistance and hepatic lipid metabolism	BELNs promote the translocation of Nrf2 from the cytoplasm to the nucleus, induce the expression of antioxidant proteins (such as HO-1, Bcl-2) and inhibit the pro-apoptotic protein Bax; meanwhile, they inhibit the expression of FAS and ACC1 in the liver to reduce lipid synthesis, thereby exerting antioxidant and anti-apoptotic effects	small-sized RNAs，proteins，lipids	Hepatocytes (e.g., HepG2 cells), liver tissue	Blueberry-derived exosomes-like nanoparticles ameliorate nonal coholic fatty liver disease by attenuating mitochondrial oxidative stress.	https://doi.org/10.1038/s41401-021-00681-w
	fruit juice	UC DC SEC	saucer or cup shape	Average diameter: 119 ± 52 nm (SEC), 169 ± 12 nm (UC)	/	Potentially regulates pathways related to the human digestive system, immune system, and infectious diseases, exerting immunomodulatory therapeutic effects	miRNAs enriched in B-ELNs (such as miR166 family and miR396 family) regulate inflammation-related pathways (such as reducing IL-8 levels) and metabolic processes by targeting human genes	miRNAs（as miR166、miR396 family）、anthocyanin	Digestive system (e.g., intestine), immune cells	Characterization of blueberry exosome-like nanoparticles and miRNAs with potential cross-kingdom human gene targets	https://doi.org/10.26599/FSHW.2022.9250074
	The apoplastic fluid of blueberry fruits (AF)	DC	a lipid bilayer typical of extracellular nanovesicles	Predominantly distributed in the range of 10–30 nm, with a small amount in 300–450 nm	In simulated gastric juice, it is -2.05 mV; in simulated intestinal juice, it is -52.3 mV.	Immunomodulatory therapy: reduces oxidative stress-induced levels of the pro-inflammatory cytokine IL-8 and increases total glutathione (GSH) levels	Active components such as anthocyanins in BENVs inhibit H₂O₂-induced inflammatory pathways, reduce IL-8 release and increase GSH levels, thereby exerting antioxidant and immunomodulatory effects	Anthocyanins (mainly cyanidin), PR proteins (such as class I chitinase, PR-3)	Intestinal epithelial cells (e.g., Caco-2, HT-29 cells)	Development of Blueberry-Derived Extracellular Nanovesicles for Immunomodulatory Therapy	https://doi.org/10.26599/FSHW.2022.9250074
Allium tuberosum	leaves	/	ball-like nanoparticles	113-153 nm	/	Inhibits NLRP3 inflammasome activation, reduces the release of pro-inflammatory cytokines (IL-1β, IL-18) and pyroptosis, alleviates acute liver injury and obesity-related chronic inflammation, and improves metabolic health	Phospholipid DLPC in GC-VLNs inhibits NLRP3 inflammasome assembly (such as ASC oligomerization and speck formation), reduces caspase-1 activation and pro-inflammatory factor release, thereby exerting anti-inflammatory effects	miRNAs（as miR166、miR396 family）	Liver	Therapeutic potential of garlic chive-derived vesicle-like nanoparticles in NLRP3 inflammasome-mediated inflammatory diseases	https://doi.org/10.7150/thno.60265
	The aboveground parts	DC	round	145 ± 2 nm	/	alleviate microglial inflammation	After being taken up by microglia, A-ELNs increase HO-1 mRNA expression, decrease the mRNA expression of iNOS, TNF-α and IL-6 as well as the levels of related inflammatory factors, thereby inhibiting the inflammatory response	characteristic miRNAs，包括ath-miR166g、ath-miR168a-5p	BV-2, MG-6 microglia	Exosome-like nanoparticles derived from Allium tuberosum prevent neuroinflammation in microglia-like cells	https://doi.org/10.1093/jpp/rgad062
garlic	garlic juice	UC、DGC	Cup-shaped or round in shape	200	/	Inhibits high-fat diet (HFD)-induced systemic and cerebral inflammation, reverses obesity, and improves insulin sensitivity, glucose tolerance, and memory function	Phospholipid PA (36:4) in GaELNs binds to BASP1 in microglia, inhibits c-Myc activity by competitively binding to calmodulin (CaM), reduces STING-mediated release of inflammatory factors (such as IFN-γ, TNF-α), and inhibits the IDO1-AHR pathway to improve metabolic disorders	Phospholipids (mainly phosphatidic acid, PA (36:4)), proteins, RNA	Brain microglia, liver, intestine	Garlic exosome-like nanoparticles reverse high-fat diet induced obesity via the gut/brain axis. Theranostics.	https://doi.org/10.7150/thno.65427
	garlic juice	UC	spherical	DLS (intensity distribution): 70–200 nm, average particle size 191.8 ± 2.0 nm; number distribution: approximately 100 nm; TEM: less than 150 nm	−31 mV	Inhibits LPS-induced inflammatory responses in hepatocytes, reduces the expression of pro-inflammatory factors (IFN-γ, IL-6), and improves cell viability	Type II lectin on the surface of GDVs binds to CD98 on the surface of HepG2 cells, is taken up through energy-dependent endocytosis, and then inhibits the expression of IFN-γ and IL-6 in the inflammatory pathway	Type II lectin (mannose-specific binding lectin), proteins (such as alliinase, ribulose bisphosphate carboxylase large chain)	Hepatocytes (HepG2 cells)	Internalization of garlic-derived Nanovesicles on liver cells is triggered by interaction with CD98	https://doi.org/10.1021/acsomega.0c02893
	garlic juice	UC	GaELNs exhibit a discoidal morphology with central concavities	Average particle size: 52 nm, size range: 30–200 nm	/	Inhibits LPS-induced cellular inflammatory responses and oxidative stress, promotes the proliferation, migration, and VEGF expression of human gingival fibroblasts, and reduces gingival inflammation and alveolar bone resorption in a mouse periodontitis model	GaELNs activate the PI3K/AKT signaling pathway by up-regulating PHGDH, increase the expression of mTOR and Nrf2, inhibit NF-κB activity, improve mitochondrial function and metabolic reprogramming, thereby alleviating inflammation, oxidative stress and tissue damage	Contains metabolites such as amino acids and their derivatives, lipids, terpenoids, flavonoids, coumarin derivatives	Human gingival fibroblasts (HGF), mouse periodontal tissues (gingiva, alveolar bone)	Garlic-Derived Exosome-Like Nanovesicles: A Promising Natural Nanotherapy for Periodontitis via PHGDH/PI3K/AKT-Mediated Metabolic and Inflammatory Regulation	https://doi.org/10.2147/IJN.S510417
	/	multi-step centrifugation and sucrose density gradient ultracentrifugation（SDGU)	spherical	a predominant size range of 100–200 (mean of size: 161.7 ± 3.7	-10.2 ± 0.06 mV	Antibacterial activity: inhibits Escherichia coli (E. coli) and Staphylococcus aureus (S. aureus); Food preservation: delays the spoilage of carrot juice and maintains sensory quality (color, aroma, sweetness, etc.)	Exert antibacterial effects by disrupting the integrity of bacterial cell membranes, which is manifested as cell membrane deformation, roughening and rupture	allicin	Bacterial cell membranes (E. coli and S. aureus)	Antimicrobial properties and preservation potential of Allium sativum L-derived extracellular vesicle-like particles for food applications	https://doi.org/10.1016/j.foodchem.2025.144419
	garlic cloves	DC、sucrose step gradient ultracentrifugation	/	GaELNs: ~168.8 nm; OMVs: ~133–158 nm	/	Reverses high-fat diet-induced type 2 diabetes (T2DM)	Trains A. muciniphila (induces OmpH gene) to increase OMV production; OMVs traffic to brain, taken up by microglial cells; OMV components (PC, Amuc-1100, P9) inhibit cGAS-STING inflammation and activate GLP-1R/IRS1/IRS2 insulin signaling	Phosphatidylcholines (PC, especially 16:0), Amuc-1100, P9	Brain (microglial cells)	Outer Membrane Vesicles Released from Garlic Exosome-like Nanoparticles (GaELNs) Train Gut Bacteria that Reverses Type 2 Diabetes via the Gut-Brain Axis	http://doi.org/10.1002/smll.202308680
Shiitake mushroom	whole mushrooms	sequential centrifugations	membrane-enclosed vesicle	60 nm（peak)	-20	improved the cognitive function of aged mice	Regulation via the gut microbiota-brain axis, without directly entering the brain, reshapes the gut microbiota (increasing Firmicutes and Actinobacteria, decreasing Bacteroidetes; increasing Dubosiella and Turicibacter, decreasing Akkermansia), and modulates the fecal metabolome (reducing the level of the tryptophan metabolite kynurenic acid (KYNA)).	small-sized RNAs,proteins and lipids	gastrointestinal tract	Shiitake Mushroom-Derived Vesicle-like Nanoparticles Improve Cognitive Function and Reshape Gut Microbiota and Fecal Metabolome in Aged Mice	https://doi.org/10.3390/nu17172902
	The whole fresh shiitake mushroom (including both the cap and stem)	UC	spherical	100–140 bn	/	Inhibits NLRP3 inflammasome activation, reduces the secretion of IL-1β, IL-18, IL-6 and pyroptosis, and protects mice from GalN/LPS-induced acute liver injury	S-ELNs prevent NLRP3 inflammasome assembly, inhibit Casp1 activation and the expression of IL-1β and IL-6, thereby alleviating liver inflammation and cell damage	RNA, proteins, lipids	Liver (mouse acute liver injury model), macrophages (in vitro study)	Protective Role of Shiitake Mushroom-Derived Exosome-Like Nanoparticles in D-Galactosamine and Lipopolysaccharide-Induced Acute Liver Injury in Mice	https://doi.org/10.3390/nu12020477
tea	Tea leaves	UC，SGC	spherical	134.0–145.6 nm (DLS), average: approximately 140.0 nm	−14.6 mV	Anti-inflammatory and reduces oxidative stress; inhibits the development of colitis-associated colorectal cancer, promotes intestinal barrier repair, improves symptoms of IBD in mice, regulates intestinal flora diversity, and increases flora abundance	Galactose groups on the surface of NTs mediate endocytosis through galactose receptors on macrophage surfaces, up-regulate HO-1 expression to scavenge ROS, inhibit the NF-κB pathway to reduce pro-inflammatory factor secretion, and maintain intestinal homeostasis by regulating the intestinal flora and metabolome	Lipids: phosphatidic acid (PA), phosphatidylglycerol (PG), phosphatidylcholine (PC), digalactosyldiacylglycerol (DGDG), monogalactosyldiacylglycerol (MGDG); Polyphenols: gallic acid, epigallocatechin gallate (EGCG), epicatechin gallate (ECG), epicatechin (EC); Flavonoids: quercetin-3-O-glucoside, myricetin-3-O-rhamnoside, kaempferol-3-O-rutinoside; Proteins: various proteins with molecular weight…	Intestine (colonic inflammatory tissue), macrophages (RAW 264.7 cells)	Green' nanotherapeutics from tea leaves for orally targeted prevention and alleviation of colon diseases	https://doi.org/10.1016/j.biomaterials.2021.121178
Coconut water	coconut water	UC	spherical	Peak diameter: approximately 138.1 nm	/	Promotes the growth of Escherichia coli MG1655 and Lactobacillus plantarum WCFS1, and alters bacterial gene expression (e.g., upregulates ccpA, downregulates rpoC and yegH)	C-NP (coconut exosome-like nanoparticle) is absorbed by bacteria and regulates bacterial gene expression through its carried miRNAs, thereby promoting bacterial growth	Proteins (including SNAP25, CD9, CD63; excluding Alix), miRNAs (such as osa-miR156a, osa-miR166a, osa-miR171c, osa-miR395)	Escherichia coli MG1655, Lactobacillus plantarum WCFS1 (bacteria)	Focusing on Future Applications and Current Challenges of Plant Derived Extracellular Vesicles、 Characterization of three different types of extracellular vesicles and their impact on bacterial growth	https://doi.org/10.3390/ph15060708 https://doi.org/10.1016/j.foodchem.2018.08.059
	coconut water	UC	spherical	Average diameter: 13.16 nm (SEM), 59.72 nm (DLS)	/	/	/	miRNAs	RNA (especially miRNAs, such as miR159f, miR167a-5p, novel_6, etc.)	Isolation of Exosome-Like Nanoparticles and Analysis of MicroRNAs Derived from Coconut Water Based on Small RNA High-Throughput Sequencing	https://doi.org/10.1021/acs.jafc.7b05614
buckwheat	Tartary buckwheat flour	UC	a typical saucer-shaped or hemispherical structure with a recess on one side	Average diameter: 141.8 nm, main particle size peak: 114.8 nm	/	Promotes the growth of Escherichia coli and Lactobacillus rhamnosus, increases fecal microbial diversity, and raises short-chain fatty acid levels	After being absorbed by the intestine, miRNAs carried by TBDNs target bacterial genes, regulate bacterial physiological processes, thereby promoting bacterial growth and modulating intestinal flora metabolism	129 known microRNAs (e.g., miR6300, miR482b, miR482c) and 11 novel microRNAs	Escherichia coli (E. coli ATCC 25922), Lactobacillus rhamnosus (LGG ATCC 53103), intestine (colon)	In Vitro Effects of Tartary Buckwheat-Derived Nanovesicles on Gut Microbiota	https://doi.org/10.1021/acs.jafc.1c07658
olive	Leaves	UC	Circle	Peak particle size distribution: approximately 140 nm	-40.71 ± 0.28 mV	Inhibits UV-induced cellular senescence, reduces oxidative stress and inflammatory responses, promotes the production of skin collagen and elastin, and repairs photo-damaged skin	miRNAs carried by OLELNVs (e.g., miR168a-5p) target and regulate human genes, significantly downregulate the NF-κB signaling pathway, thereby inhibiting inflammatory senescence responses	microRNAs (e.g., miR168a-5p, miR166 family, miR159 family), proteins, superoxide dismutase (SOD), hydroxytyrosol, oleuropein	Human keratinocytes (HaCaT), human dermal fibroblasts (HDF-α), mouse skin (epidermis and dermis)	Olea europaea leaf exosome-like nanovesicles encapsulated in a hyaluronic acid / tannic acid hydrogel dressing with dual “defense-repair” effects for treating skin photoaging	https://doi.org/10.1016/j.mtbio.2024.101103
Tartary Buckwheat	Tartary buckwheat flour	UC	a typical saucer-shaped or hemispherical structure with a recess on one side	Average diameter: 141.8 nm, main particle size peak: 114.8 nm	=G105-15 mV	Reduces high-fat diet-induced hyperglycemia, improves insulin resistance and glucose tolerance, repairs the intestinal mucosal barrier, regulates intestinal flora balance, promotes the proliferation of beneficial bacteria, and increases short-chain fatty acid levels	TB-ELNs are endocytosed and transcytosed by intestinal epithelial cells via the endoplasmic reticulum pathway; their carried miRNAs target and regulate bacterial genes. Meanwhile, SeNPs enhance membrane rigidity to protect loaded bioactive substances (e.g., CGA) from gastrointestinal degradation, synergistically regulating gut-liver axis glucose metabolism	129 known microRNAs (e.g., miR6300, miR482b, miR482c), 11 novel microRNAs, lipids (triglycerides, phosphatidylcholine, etc.), proteins	Intestine (colonic epithelial cells, intestinal flora), liver	Dual-Carriers of Tartary Buckwheat-Derived Exosome-LikeNanovesicles Synergistically Regulate Glucose Metabolism in the Intestine-Liver Axis	https://doi.org/10.1002/smll.202410124
	buckwheat seeds	UC	a typical saucer-shaped or hemispherical structure with a recess on one side	Average diameter: 141.8 nm, main peak particle size: 114.8 nm	/	Promotes the growth of Escherichia coli and Lactobacillus rhamnosus; Increases fecal microbial diversity (Chao1 and Shannon indices significantly increased); Raises short-chain fatty acid (SCFAs) levels, including acetic acid, propionic acid, and butyric acid	miRNAs in TBDNs can target and bind to bacterial functional genes, regulate their physiological processes, and thereby affect intestinal flora structure and the production of the metabolite short-chain fatty acids	129 microRNAs, including 11 novel ones (e.g., miR6300, miR482b, miR482c, novel1, miR3630, etc.)	Intestine (colon) and liver	In vitro effects of tartary buckwheat-derived nanovesi cles on gut microbiota	https://doi.org/10.1021/acs.jafc.1c07658
Cabbage	The leafy bulbous part	UC SEC UF	spherical	98.8 nm	- 14.8 mV	Enhances the resistance of human cells to cell death and inflammation; delivers drugs to cells	Penetrates human cells, transports molecular cargo from plants into human cells, and thereby regulates the biological activity of target cells	/	Cytoplasm of human cells	Isolation of cabbage exosome- like nanovesicles and investigation of their biological activities in human cells	https://doi.org/10.1016/j.bioactmat.2021.04.023
Onion	the extract	SEC	/	150 nm	−9.96 mV	Anti-inflammatory activity	Regulates the phosphorylation of NF-κB, dose-dependently inhibits the gene expression of IL-6, IL-1β, COX-2 and iNOS, and suppresses inflammatory responses	/	RAW 264.7 cells (mouse macrophages)	Therapeutic application and potential mechanism of plant-derived extracellular vesicles in inflammatory bowel disease	https://doi.org/10.1016/j.jare.2024.01.035
	juice	DC UC	/	Average diameter: 288.1 nm for 17 Kp, 185.3 nm for 200 Kp (>80% of 200 Kp are less than 300 nm)	/	Inhibits lipopolysaccharide (LPS)-induced nitric oxide (NO) production in RAW264 cells, exhibiting anti-inflammatory activity	Inhibits LPS-induced NO production through extracellular mechanisms, and its effect is independent of endocytosis (clathrin-dependent, caveolin-dependent, or macropinocytosis)	Quercetin (quercetin), quercetin-4'-glucoside (Q4'G), quercetin-3,4'-diglucoside (Q3,4'G)	RAW264 cells (mouse macrophage cell line)	Onion (Allium cepa L.)-Derived Nanoparticles Inhibited LPS-Induced Nitrate Production, However, Their Intracellular Incorporation by Endocytosis Was Not Involved in This Effect on RAW264 Cells	https://doi.org/10.3390/molecules26092763
Celery	Apium graveolens	ATPS	round-shaped	147.6 ± 3 nm（NTA），30–200 nm（SEM）	/	Inhibits PMA/ionomycin-mediated activation of CD4+ T lymphocytes, possessing immunosuppressive activity	Reduces the expression of pro-inflammatory genes such as IL6, TNFα, IFNγ, and NFκB, decreases the phosphorylation of p-lck and p-LAT proteins, thereby inhibiting T lymphocyte activation	Fatty acids (e.g., palmitic acid 16:0, linoleic acid 18:2, linolenic acid 18:3, stearic acid 18:0, etc.)	Jurkat T lymphocytes (human leukemic T cell line), CD3+CD4+ T cells in human peripheral blood mononuclear cells (PBMCs)	Usage of celery root exosome as an immune suppressant; Lipidomic characterization of Apium graveolens originated exosomes and its suppressive effect on PMA/ionomycin mediated CD4(+) T lymphocyte activation	https://doi.org/10.1111/jfbc.14393
kivi	fruit juice	DC、UC、DGC	spherical	224.5 nm (KEVs), 305.9 nm (KEVs-SFB: sorafenib-loaded KEVs)	-13.6 mV（KEVs）；-14.9 mV（KEVs-SFB）	Enhances the oral bioavailability of SFB, achieves liver-targeted delivery, inhibits HepG2 cell proliferation, and reduces the side effects of SFB	Its high content of phosphatidylcholine (PC) promotes gut-to-liver migration; it is taken up by HepG2 cells via caveolin-mediated endocytosis and actin polymerization-dependent phagocytosis, thereby enhancing the accumulation of SFB in the liver and reducing toxicity to normal cells	Phosphatidylcholine (PC), phosphatidylethanolamine (PE), ceramide, monogalactosyldiacylglycerol (MGDG), phosphatidic acid (PA), digalactosyldiacylglycerol (DGDG)	HepG2 cells (human hepatocellular carcinoma cell line), liver tumor tissue	Kiwi-derived extracellular vesicles for oral delivery of sorafenib	https://doi.org/10.1016/j.ejps.2023.106604
	（Actinidia deliciosa） fruit juice	UC、PEG	spherical to oval shaped	43 nm（DLS） Average particle size: 35.6±1.16 nm (TEM); size range: 38–60 nm, average: 43 nm (DLS)	/	Inhibits the spore density and spore germination of Fusarium oxysporum, Fusarium solani, and Botrytis cinerea	Carries defense-related proteins (e.g., chitinase, thaumatin-like protein, polygalacturonase inhibitor) to inhibit fungal spore germination and density; its mechanism of action is related to interfering with fungal cell wall synthesis and cell membrane permeability	Defense-related proteins such as chitinase, thaumatin-like protein, polygalacturonase inhibitor, pectin methylesterase inhibitor, WRKY1/2 transcription factors, and Kiwellin	Spores of Fusarium oxysporum, Fusarium solani, and Botrytis cinerea	Assessment of the antifungal activity of Actinidia deliciosa derived exosome like nanoparticles	https://doi.org/10.1038/s41598-025-13792-9
watermelon	fruit juice	DC、SDGC	/	/	/	Acts as a carrier to deliver miR146a to the tumor microenvironment, inhibits tumor growth, and exerts anti-angiogenic effects	Carries miR146a to target the tumor microenvironment, downregulates IRAK1 to inhibit the NF-κB pathway, reduces the secretion of pro-angiogenic factors such as SERPINE1, thereby inhibiting angiogenesis and blocking tumor growth	/	Ovarian cancer cells (ID8, A2780, OVCAR8), endothelial cells (RF24), and cancer-associated fibroblasts (CAFs) in the tumor microenvironment (TME)	Enhanced plant-derived vesicles for nucleotide delivery for cancer therapy	https://doi.org/10.1038/s41698-024-00556-3
bitter melon（Momordica.charantia ）	（Momordica charantia ）fruit juice	DC、DGC	spherical	Approximately 200 nm (TEM), hydrodynamic particle size: 164.3±68.16 nm (DLS)	-28.1±3.78 mV	Alleviates ulcerative colitis, scavenges reactive oxygen species, regulates intestinal flora, and repairs the intestinal barrier	Scavenges ROS to alleviate mitochondrial oxidative damage, protects mitochondrial structure and function, upregulates anti-apoptotic proteins (e.g., Bcl-2) and downregulates pro-apoptotic proteins (e.g., Bax), inhibiting mitochondria-dependent cell apoptosis; meanwhile, it regulates intestinal flora and indole-related metabolites, reducing pro-inflammatory factor secretion and inflammatory cell i…	Metabolites, lipids (e.g., diacylglycerol, phosphatidylcholine), proteins (including chitinase, thaumatin-like protein), microRNAs	Inflamed colonic tissue	Oral administration of Momordica charantia-derived extracellular vesicles alleviates ulcerative colitis through comprehensive renovation of the intestinal microenviroent	https://doi.org/10.1186/s12951-025-03346-6
	（Momordica charantia ）fruit juice	DC、DGC	typical spherical or cup-shaped	131.6 nm	/	Alleviates ischemia-reperfusion-induced blood-brain barrier damage, inhibits neuronal apoptosis, reduces cerebral infarction volume, and improves neurological deficits	Carries miR5266 to target the 3'UTR of MMP-9 and inhibit its expression, reduces the degradation of tight junction proteins (ZO-1, claudin-5) to protect the blood-brain barrier; meanwhile, it activates the AKT/GSK3β signaling pathway, upregulates anti-apoptotic proteins (Bcl-2) and downregulates pro-apoptotic proteins (Bax, cleaved caspase-3), inhibiting neuronal apoptosis	miR5266, exosomal markers (CD54, CD63, TSG101)	Cerebral infarction area	Momordica charantia exosome-like nanoparticles exert neuroprotective effects against ischemic brain injury via inhibiting matrix metallo proteinase 9 and activating the AKT/GSK3β signaling pathway	https://doi.org/10.3389/fphar.2022.908830
	（bitter melon）fruit juice	electrophoresis- and dialysis-based methods	cup-shaped	/	/	Inhibits the proliferation of oral squamous cell carcinoma (OSCC), induces apoptosis, downregulates NLRP3 expression to reduce 5-fluorouracil (5-FU) resistance, and enhances the anti-tumor efficacy of 5-FU	Induces reactive oxygen species (ROS) production, activates JUN protein expression and mediates apoptosis; meanwhile, through its carried RNA (containing 24 microRNAs), it targets and inhibits NLRP3 expression, reduces pro-inflammatory factor secretion, thereby reducing 5-FU resistance	microRNAs, plant exosomal marker proteins (heat shock protein 70, S-adenosylhomocysteine hydrolase, glyceraldehyde-3-phosphate dehydrogenase), MAP30 protein	Oral squamous cell carcinoma cells (CAL 27, WSU-HN6 cells) and tumor microenvironment (in vivo xenograft model)	Bitter melon derived extra cellular vesicles enhance the therapeutic effects and reduce the drug resistance of 5-fluorouracil on oral squamous cell carcinoma.	https://doi.org/10.1186/s12951-021-00995-1
	（Momordica charantia）fruit juice	DC、SDGC	cup-shaped	106 nm	/	Alleviates ischemia-reperfusion-induced blood-brain barrier damage, inhibits neuronal apoptosis, reduces cerebral infarction volume, and improves neurological deficits	Carries miR5266 to target the 3'UTR of MMP-9 and inhibit its expression, reduces the degradation of tight junction proteins (ZO-1, claudin-5) to protect the blood-brain barrier; meanwhile, it activates the AKT/GSK3β signaling pathway, upregulates anti-apoptotic proteins (Bcl-2) and downregulates pro-apoptotic proteins (Bax, cleaved caspase-3), inhibiting neuronal apoptosis	Exosomal markers (TSG101, CD63, CD9)	Cardiomyocytes (H9C2 cells) and cardiac tissue (heart of irradiated mouse model)	Momordica. charantia-Derived Extracellular Vesicles-Like Nanovesicles Protect Cardiomyocytes Against Radiation Injury via Attenuating DNA Damage and Mitochondria Dysfunction	https://doi.org/10.3389/fcvm.2022.864188
tea flowers	flowers	DC、SDGC	spherical	131 nm	-7.6 mV	Inhibits breast cancer and its lung metastasis, and regulates intestinal flora	Induces reactive oxygen species (ROS) production, activates JUN protein expression and mediates apoptosis; meanwhile, through its carried RNA (containing 24 microRNAs), it targets and inhibits NLRP3 expression, reduces pro-inflammatory factor secretion, thereby reducing 5-FU resistance	Polyphenols (epigallocatechin gallate (EGCG), epicatechin gallate (ECG), epicatechin (EC)), flavonoids (vitexin, myricetin-3-O-rhamnoside, etc.), proteins, lipids (phosphatidylcholine, triglycerides, etc.)	Breast cancer cells (MCF-7, 4T1 cells), breast tumor tissue, lung metastases, intestinal flora	Natural exosome-like nanovesicles from edible tea flowers suppress metastatic breast cancer via ROS generation and microbiota modulation. Acta Pharm	https://doi.org/10.1016/j.apsb.2021.08.016
corn	The edible portion	SDGC	a hollow structure	80 nm	-17 mV	Anti-tumor activity	Is efficiently taken up by tumor cells via a cholesterol-dependent endocytic pathway, induces G2 phase cell cycle arrest and cell death; meanwhile, it activates macrophages to release TNF-α, synergistically inhibiting tumor proliferation	Lysophosphatidylcholine (LPC), phosphatidylcholine (PC), lysophosphatidylethanolamine (LPE), phosphatidylethanolamine (PE), phosphatidylglycerol (PG), phosphatidylserine (PS), sphingomyelin (SM); lutein, zeaxanthin	Tumor cells (colon26, MDA-MB-231, Panc-1), macrophages (RAW264.7), subcutaneous tumor tissue	Development of nanoparticles derived from corn as mass producible bionanoparticles with anticancer activity	https://doi.org/10.1038/s41598-021-02241-y
solanum lycoper sicum	fruit juice	UC	spherical	Average 117.9 nm	/	Inhibits opportunistic intestinal pathogenic bacteria	Is taken up by pathogenic bacteria mediated by membrane lipids, especially cholesterol esters, and inhibits their growth; meanwhile, it promotes the proliferation of Lactobacillus spp. and regulates intestinal flora composition; the antibacterial activity disappears after lipid removal, and recombinant cholesterol esters (CE) can restore the activity	Glycerides (61.56%), glycerophospholipids (19.58%), mainly including cholesterol esters (CE), diacylglycerols (DAG), free fatty acids (FFA), phosphatidylcholine (PC), phosphatidylethanolamine (PE), triacylglycerols (TAG)	Intestinal flora	Tomato-fruit-derived extracellular vesicles inhibit Fusobacterium nucleatum via lipid-mediated mechanism	https://doi.org/10.1039/D3FO01608K
	fruit juice	UC、SGC	a bilayer membrane structure	Average 93 nm（range: 50-300 nm）	/	Downregulates the expression of metallothionein (MT) family genes, reduces intracellular zinc concentration, and increases transintestinal epithelial zinc transport	Targetedly inhibits the expression of MT family genes via carried specific miRNAs (e.g., sly-miR-168a, sly-miR-390a, sly-miR-9476), reduces intracellular zinc chelation, and promotes zinc release through the basolateral membrane	microRNAs (sly-miR-168a, sly-miR-390a, sly-miR-9476, etc.), proteins, nucleic acids	Differentiated intestinal epithelial cells (Caco-2, HIEC-6)	Tomato-derived extracellular vesicles increase intestinal zinc transportation by potentially down-regulating the expression of the metallothionein family	https://doi.org/10.1016/j.foodres.2025.115804
	fruit juice	ATPS	round	Average:100.4 nm，peak value:111.2 nm	/	Promotes the differentiation of human adipose-derived mesenchymal stem cells into chondrocytes, upregulates the expression of chondrocyte markers, and inhibits COL1 expression	Is taken up by human adipose-derived mesenchymal stem cells via carried lipids, upregulates the expression of chondrogenesis-related genes such as SOX9, ACAN, and COL2, and promotes cartilage matrix synthesis	Capric acid, lauric acid, and palmitic acid; CD9, CD81	Human adipose-derived mesenchymal stem cells (hASCs)	Effect of solanum lycoper sicum and citrus limon–derived exosome-like vesicles on chondro genic differentiation of adipose-derived stem cells.	https://doi.org/10.1007/s12010-023-04491-0
	fruit juice（ without seeds and skins）	UC	cup-like	Extract average:115 nm NV:130nm	NV:−19.6 mV Extract:−7.8 mV	Accelerates wound closure of human keratinocytes and mouse fibroblasts, increases cell migration, and does not affect cell proliferation	Promotes the migration of keratinocytes and fibroblasts to accelerate wound closure; the conditioned medium secreted by cells treated with tomato exosomes can further induce cell migration	Proteins, lipids, metabolites	Human keratinocytes (HUKE), mouse fibroblasts (NIH-3T3)	Solanum lycopersicum (Tomato)-Derived Nanovesicles Accelerate Wound Healing by Eliciting the Migration of Keratinocytes and Fibroblasts	https://doi.org/10.3390/ijms25052452
tomato root	Root exudates of hydroponic tomatoes	UC	Circle	Range: 50–100 nm; average diameter: approximately 70±5 nm (DLS), average peak diameter: 51 nm (Microfluidic Resistive Pulse Sensing, MRPS)	/	Inhibits spore germination and germ tube development of plant pathogenic fungi	Defense-related proteins carried by exosomes (e.g., chitinase, β-glucanase) degrade the cell wall of pathogens; meanwhile, immune responses are activated via signal transduction proteins, thereby inhibiting pathogen growth	Chitinase, β-glucanase, receptor kinase	Spores and germ tubes of fungal pathogens	Plant Roots Release Small Extracellular Vesicles with Antifungal Activity	https://doi.org/10.3390/plants9121777
Spinach (Spinacia oleracea)	leaves	UC	spherical	266.83 ± 3.12 nm（TEM)	/	Catalyzes the decomposition of hydrogen peroxide into oxygen and reactive oxygen species, alleviates hypoxia in the tumor microenvironment, and promotes dendritic cell maturation and T cell activation	Thylakoid components in SDEN catalyze the decomposition of hydrogen peroxide to produce oxygen, alleviating hypoxia to reduce immunosuppressive cells; meanwhile, reactive oxygen species disrupt SDEN to release OVA antigen, stimulating dendritic cell maturation and T cell activation	Thylakoid membrane proteins, chlorophyll, surface-conjugated OVA257-264 peptide	Tumor microenvironment, immune cells	Plant-Derived Exosome-Like Nanovesicles-Created injectable hydrogel for augmented cancer immunotherapy	https://doi.org/10.1016/j.cej.2024.152032
	/	DC combined with SDGC	Typical membrane-coated spherical vesicle structure	The average particle size after assembling AIEgen is 141.8 nm.	-28.2mV	Photo-controlled oxygen production to alleviate tumor hypoxia, photosensitizer delivery, enhanced tumor accumulation, immunomodulation, synergistic antitumor effect	AIE@SDNV enhances the efficiency of photodynamic therapy (PDT) through photosynthetic in-situ oxygen production, inducing immunogenic cell death (ICD) in tumor cells. This process releases damage-associated molecular patterns (DAMPs), activating the cGAS-STING pathway and ultimately reshaping the tumor immune microenvironment.	De magnesium Shiite Green vitamina, porphyrins, and other tetrapyrrole derivatives;Glycerophospholipids, sphingolipids, isoprenoid lipids, etc.	Solid tumor tissue	Photosynthetic Plant-Derived Nanovesicles Precisely Amplify Photodynamic Effect by Light-Activated Oxygen Generation for Enhanced Cancer Photoimmunotherapy	https://doi.org/10.1021/acsnano.5c13350
strawberry	Fragaria x ananassa （cv. Romina ）fruit juice	UC	round- or cup-shaped	30-191 nm		Exerts antioxidant activity and protects human bone marrow mesenchymal stromal cells from oxidative stress	Strawberry exosomes contain high levels of vitamin C, which acts as a free radical scavenger to eliminate intracellular reactive oxygen species and reduce cell damage caused by oxidative stress	Vitamin C	Human bone marrow mesenchymal stromal cells (ADMSCs)	Strawberry-derived exosome-like nanoparticles prevent oxidative stress in human mesenchymal stromal cells	https://doi.org/10.3390/biom11010087
acerola	fruit juice	exoEasy spin column、ExoQuick reagent	spherical	kit245±132 nm（exoEasy midi ）；352±180 nm（ultracentrifugation）；340±172 nm（ExoQuick）	/	Oral delivery of nucleic acid drugs	AELNs form complexes by adsorbing nucleic acids on their surface; after oral absorption by the digestive system, they deliver nucleic acids to target cells, enabling nucleic acids to exert gene expression regulatory functions	/	Digestive system (small intestine, liver), brain	Acerola exosome-like nanovesicles to systemically deliver nucleic acid medicine via oral administration	https://doi.org/10.1016/j.omtm.2021.03.006
Oryza sativa Phloem	Rice aleurone layer cells	UC	exosome-like nanoparticles	Peak diameter: 97 nm（NTA）	/	Enhances cell proliferation, upregulates glucose transporter 1 (GLUT1) expression, and reduces blood glucose levels	hvu-MIR168-3p silences genes related to mitochondrial electron transport chain complex I, inhibits oxidative phosphorylation, and thereby upregulates GLUT1 expression to promote glucose metabolism	microRNA（hvu-MIR168-3p）	Human cells (e.g., RD rhabdomyosarcoma cells, NB19 neuroblastoma cells), mouse skeletal muscle and brain tissues	Plant hvu-MIR168-3p enhances expression of glucose transporter 1 (SLC2A1) in human cells by silencing genes related to mitochondrial electron transport chain complex I	https://doi.org/10.1016/j.jnutbio.2021.108922
Avocado	fruit flesh	ExoQuick-TC kit	spherical or cup-shaped	Range: 30–170 nm; average diameter: approximately 100 nm	/	Inhibits macrophage foam cell formation, downregulates the expression of inflammatory genes (Tnfα, Il6, Il1β, Cd36), and suppresses NFκB and NLRP3 activation	EVAvo(B+G) (EVAvo loaded with ginkgetin and berberine) inhibits cellular uptake of oxLDL (without affecting its surface binding); by downregulating Cd36 expression and suppressing the NFκB/NLRP3 pathway, it reduces inflammatory factor release and lipid accumulation	ginkgetin、berberine	Macrophages (mouse peritoneal macrophages)	Avocado-derived extracellular vesicles loaded with ginkgetin and berberine prevent inflammation and macrophage foam cell formation	https://doi.org/10.1111/jcmm.18177
cucumber	sarcocarp、pericarp	UC	Dish-shaped	Exosomes derived from fruit flesh (CsDNVs): approximately 180 nm (NTA); Exosomes derived from pericarp (CpDNVs): approximately 129 nm (NTA)	Fruit flesh: approximately −13.9 mV; Pericarp: approximately −11.3 mV	Inhibits the proliferation of human non-small cell lung cancer cells, exhibits strong anti-cancer effects both in vitro and in vivo, and reduces tumor growth rate	Inhibits tumor cell proliferation by suppressing STAT3 activation, generating reactive oxygen species, promoting cell cycle arrest, and activating the caspase pathway	cucurbitacin B	Human non-small cell lung cancer cells (A549 cells) and mouse tumor tissues	Cucumber-derived nanovesicles containing cucurbitacin B for non-small cell lung cancer therapy	https://doi.org/10.2147/IJN.S362244
Scallion	/	the C-CP fiber spin-down tip	/	50–200 nm	/	/	/	/	/	A rapid capillary-channeled polymer (C-CP) fiber spin-down tip approach for the isolation of plant-derived extracellular vesicles (PDEVs) from 20 common fruit and vegetable sources	https://doi.org/10.1016/j.talanta.2022.123779
green onion（Allium fistulosum）	/	Modified polyethylene glycol (PEG) precipitation method	uniform and round shape	average:167.4 nm	−16.06 mV	Inhibits glutamate-induced ferroptosis in HT-22 cells, including reducing calcium influx, lipid peroxidation, and intracellular iron accumulation, and upregulates glutathione peroxidase 4 (GPX4) expression and glutathione synthesis	GDEN reduces intracellular iron accumulation by regulating iron metabolism-related proteins such as transferrin receptor 1 and ferroportin 1; meanwhile, it upregulates GPX4 expression and increases glutathione synthesis, thereby inhibiting lipid peroxidation and ferroptosis	/	Mouse hippocampal neuron HT-22 cells	Green Onion-Derived Exosome-like Nanoparticles Prevent Ferroptotic Cell Death Triggered by Glutamate: Implication for GPX4 Expression	https://doi.org/10.3390/nu16193257
Lotus root	/	DC	cup-shaped	ranged between 130 and 250 nm, peaking at 168.5 nm	/	Antioxidant properties Promotes angiogenesis Facilitates bone regeneration	By activating the TGF-β/Smad signaling pathway, the expression of key proteins such as TGFBRI, TGFBRII, Smad3, p-Smad2/3, and Runx2 is increased, thereby promoting the osteogenic differentiation of BMSCs. At the same time, through mechanisms such as antioxidation and immunomodulation, the microenvironment of bone injury is improved, enabling a coordinated regulation of the osteogenesis-angiogenes…	protein	BMSCs、HUVECs、macrophages	Multifunctional hydrogel platform encapsulating lotus root-derived extracellular vesicles stimulate osteogenesis-angiogenesis coupling for accelerated bone regeneration	https://doi.org/10.1016/j.cej.2025.171906
coffee	Roasted coffee beverage	SEC、kit	round	40–100 nm	/	Anti-hepatocellular carcinoma activity	Mature miRNAs contained in coffee exosomes regulate liver fibrosis-related metabolic activities by targeting KMT2C and ZNF773 genes, thereby inhibiting hepatocellular carcinoma cell proliferation	miRNAs	Liver	Coffee-derived exosome-like nanoparticles: Are they the secret heroes?	https://doi.org/10.5152/tjg.2022.21895
Plum（daeseoks）	fruit juice	DC	round	211 nm (NTA)	/	Promotes osteoblast differentiation and mineralization, and inhibits osteoclast activation	Activates the BMP-2/MAPK/Smad-1 signaling pathway to upregulate Runx2 expression and promote osteoblast differentiation; meanwhile, it inhibits the expression of osteoclastogenesis-related proteins such as NFATc1, c-Fos, and PPAR-γ, reducing osteoclast activation	/	Osteoblasts, osteoclasts	Plum-derived exosome-like nanovesicles induce differentiation of osteoblasts and reduction of osteoclast activation	https://doi.org/10.3390/nu15092107
wheat	juice	DC combined with Exo-spin™ Exosome Purification Kit	round, spherical	40 - 100 nm (DLS)	/	Promotes the proliferation and migration of endothelial cells, epithelial cells, and dermal fibroblasts, increases collagen type I expression, promotes angiogenesis, and reduces cell apoptosis	Upregulates collagen type I mRNA expression to promote fibroblast extracellular matrix synthesis and enhance cell migration and proliferation; meanwhile, it accelerates wound healing by reducing the number of apoptotic cells and promoting the formation of endothelial cell tubular structures	/	Dermal fibroblasts (HDF), human keratinocytes (HaCaT), human umbilical vein endothelial cells (HUVEC)	In vitro wound healing activity of wheat-derived Nanovesicles	https://doi.org/10.1007/s12010-018-2913-1
pear	fruit juice（peeled）	DC	round or oval	100–1000 (DLS)	/	Potentially regulates human mRNA expression	miRNAs in pear exosomes can bind to human target genes and inhibit their expression through base complementary pairing to exert functions	miRNA	Gastrointestinal tract, liver, tumor tissue	Identification of exosome-like nanoparticle-derived microRNAs from 11 edible fruits and vegetables	https://doi.org/10.7717/peerj.5186
sorghum	Exoplastic washing solution for leaves	DC 、DGC	cup-shaped、spherical	Average particle size of P40 fraction: 170.5 nm; average particle size after gradient purification: 193.3 nm; cryo-electron tomography showed a median particle size of 110 nm, average diameter of single bilayer vesicles: 135.58 nm, average diameter of multi-bilayer vesicles: 322.31 nm	/	Involves in intercellular communication and defense responses, and may play a role in immune responses	Releases bioactive components such as proteins, participating in intercellular material transport and signal transduction; its protein composition is partially conserved with Arabidopsis thaliana, suggesting potential conservation of functional pathways	PEN1, PATL1, transmembrane proteins, signal peptide-free proteins, etc.	/	The extracellular vesicle proteomes of Sorghum bicolor and Arabidopsis thaliana are partially conserved	https://doi.org/10.1093/plphys/kiad644
paprika	hand-squeezed juice	UC	exosome-like	Modal particle size: 232 ± 114 nm	/	Potential cross-species gene regulation	After being endocytosed or phagocytosed into mammalian intestinal epithelial cells, miRNAs carried by pepper exosomes may be involved in regulating target cell functions	miR156a-5p、miR166a-3p、miR168a-5p	Mammalian intestinal epithelial cells (IEC6 cells)	Uptake of MicroRNAs from Exosome-Like Nanovesicles of Edible Plant Juice by Rat Enterocyt	https://doi.org/10.3390/ijms22073749
pineapple	fruit juice	UC	exosome-like	Approximately 50–200 nm, modal particle size: 169 ± 70 nm (NanoSight)	/	Potential cross-species gene regulation	/	miR156a-5p、miR166a-3p、miR168a-5p	/	Uptake of MicroRNAs from Exosome-Like Nanovesicles of Edible Plant Juice by Rat Enterocyt	https://doi.org/10.3390/ijms22073749
Beta vulgaris	juice of The red beetroots	UC	round（FE-SEM and AFM）	≤50 nm	/	Antioxidant activity and free radical scavenging; promotes endothelial cell angiogenesis, regulates fibroblast collagen and hyaluronic acid synthesis, and inhibits fibroblast migration	Carried bioactive components such as phenols and nitrites act on target cells, regulating the expression of genes such as Has2, Col1a1, and Col3a1, thereby affecting cell functions	Phenolic compounds, nitrites	Human umbilical vein endothelial cells (HUVEC), skin fibroblasts	Beta vulgaris juice contains biologically active exosome-like nanoparticles	https://doi.org/10.1016/j.tice.2022.101800
	aerial parts	DC、Tangential flow ultrafiltration、Anion exchange chromatography	Spherical	NTA: mean 155 nm ; TEM: approximately 20-170 nm (mean 82 nm)	/	Promotes wound healing; Anti-inflammatory	Upregulates wound healing-related genes (EGFR, KI-67, Coll IV); Downregulates pro-inflammatory genes (IL-1β, TLR-2); miRNAs may regulate human genes involved in tissue repair and inflammation	Proteins	In vitro: Human keratinocytes (HaCaT)；Mouse macrophages (RAW 264.7)	Isolation of Red Beet Plant-Derived Nanovesicles, and Characterization of Their Molecular Content and Biological Activities in Human Cells	https://doi.org/10.3390/ijms262311261
Coriander	juice	UC、SDGC	cup-shaped	150.10 ± 38.40 nm	−26.90 ± 6.68 mV	Promotes cell migration, scavenges reactive oxygen species, alleviates inflammatory responses, and accelerates wound healing	Activates the Nrf2 signaling pathway to promote antioxidant enzyme expression, inhibits reactive oxygen species and pro-inflammatory factors, and thereby accelerates wound healing	/	HaCaT cells, mouse skin tissues	Coriander-Derived Exosome-Like Nanovesicles Laden Hydrogel with Antioxidant Property Accelerates Wound Healing	https://doi.org/10.1002/mabi.202400640
basil	Apoplast Washing Fluid (AWF) of Basil plant leaves	UC	spherical	100–250 nm（Average 135 nm）	/	Inhibits pancreatic cancer cell proliferation, induces apoptosis, and enhances chemosensitivity	After being taken up by pancreatic cancer cells, it upregulates the expression of the pro-apoptotic protein Bax, inhibits cell survival, and enhances the cytotoxicity of chemotherapeutic drugs	Eugenol O-methyltransferase、Eugenol synthase	MIA PaCa-2 cells、AsPC-1 cells、PanC1 cells	Anti-cancer bioactivity of sweet basil leaf derived extracellular vesicles on pancreatic cancer cells	https://doi.org/10.1002/jex2.142
Fuki	leaves	UC	spherical	Average 122.6 nm（DLS);range:100–140 nm（TEM）	/	Enhances immunostimulatory activity	PJ-EVs activate the MAPK and NF-κB signaling pathways, promote the expression of surface molecules and secretion of cytokines in dendritic cells, and thereby induce T cell differentiation into Th1-type and cytotoxic CD8+ T cells	/	Bone marrow-derived dendritic cells (BMDCs), CD4+ T cells, CD8+ T cells	Immunostimulatory potential of extracellular vesicles isolated from an edible plant, petasites japonicus, via the induction of murine dendritic cell maturation	https://doi.org/10.3390/ijms221910634
sesame	leaves	UC、UF、SEC	hemispherical	60.3 ± 1.9 nnm (TEM) 155.1 ± 3.3 nm (DLS)	-6.7±0.7 mV	Antioxidant and anti-inflammatory activities	Carried bioactive components such as polyphenols and flavonoids are taken up by cells, which upregulates glutathione levels, inhibits ROS production, and reduces the secretion of pro-inflammatory factors	Lipids (ether-linked diacylglycerol, triglyceride, phosphatidylethanolamine, etc.), proteins, phenolic compounds (phenolic acids, flavonoids)	RAW264.7 cells	Plant exosome-like nanovesicles derived from sesame leaves as carriers for luteolin delivery: Molecular docking, stability and bioactivity	https://doi.org/10.1016/j.foodchem.2023.137963
Neither medicinal nor edible
Arabidopsis thaliana	apoplast washing fluids	UC、DGC	cup-shaped	60 - 200 nm (NTA); P40 fraction: 50–300 nm in diameter, most abundant at approximately 150 nm; P100 fraction: 10–17 nm in diameter, most abundant at approximately 12 nm (DLS)	−28.7 ± 1.1 mV	Involves in plant defense responses against pathogens	Carries small RNAs that are taken up by Botrytis cinerea, silences its pathogenicity-related genes, and thereby inhibits pathogen infection	sRNAs, RNA-binding proteins (Argonaute 1, RNA helicase, Annexin), TET8	Plant extracellular apoplastic space, Botrytis cinerea	Plant-Derived Vesicle-Like Nanoparticles as Promising Biotherapeutic Tools: Present and Future	https://doi.org/10.1002/adma.202207826
	leaf apoplastic fluid of A. thaliana、the callus	UC	irregular spherical	90–250 nm (SEM); callus-derived: approximately 222.8 nm, leaf apoplast-derived: approximately 283.6 nm (NTA)	Callus-derived: approximately −23.8 mV, leaf apoplast-derived: approximately −30.5 mV	Participates in intercellular signal transduction, transports biomolecules, and may be associated with defense responses and cell wall organization	Secretes membrane vesicles containing proteins and microRNAs to participate in intercellular communication and response to environmental stimuli	ESM1、HSP70、PEN1、TET8;miR157c、miR167a、miR168a	extracellular environment、 apoplast space	Isolation and Characterization of Extracellular Vesicles from Arabidopsis thaliana Cell Culture and Investigation of the Specificities of Their Biogenesis	https://doi.org/10.3390/plants12203604
	Apoplastic washing fluid of leaves	DC	spherical	90-100 nm	/	Intercellular communication and cross-kingdom RNA interference	TET8-positive EVs: Generated via the multivesicular body (MVB) pathway, with tetraspanin TET8 as a marker, involved in the transport of defense-related RNAs and proteins; PEN1-positive EVs: Associated with plasma membrane fusion, potentially involved in extracellular substance secretion; EXPO-derived EVs: Originated from exocyst-positive organelles, with unclear functions	RNA, proteins, lipids	/	Isolation of extracellular vesicles from arabidopsis	https://doi.org/10.1002/cpz1.352
	Apoplastic washing fluid of leaves	DGC、Apoplast washing fluid (AWF) collection、 immunoaffinity capture	/	92% of vesicles in the P100 fraction have a diameter range of 30–150 nm; 83% of vesicles in the F3 density gradient fraction have a diameter range of 30–100 nm	/	Involves in cross-kingdom signal transduction between plants and pathogens, transports small RNAs to silence pathogen genes, and mediates plant defense responses	Arabidopsis EVs carry small RNAs that are taken up by fungal pathogens, silence their pathogenicity-related genes, and thereby inhibit pathogen infection	sRNAs, RNA-binding proteins (Argonaute 1, RNA helicase RH11/RH37, Annexin 1/2), TET8	extracellular environment、 apoplast space	Effective methods for isolation and purification of extracellular vesicles from plants	https://doi.org/10.1111/jipb.13181
	apoplast、leaf nanovesicles	UC，SDGC	spherical	Apoplastic small extracellular vesicles (sEVs): 60 nm to 200 nm; Leaf nanovesicles: 100 nm to 300 nm (NTA)	leaf nanovesicles：−26.3 ± 3.9 mV； sEVs：−28.7 ± 1.1 mV	Serves as a therapeutic delivery vector, is taken up by cancer cells, and participates in cross-kingdom signal transduction between plants and pathogens	Plant vesicles carrying biomolecules such as proteins are taken up by mammalian cells, and intercellular communication is achieved through the delivery of contents	PEN1、PATL1、PATL2、Annexins、SNAREs	apoplastic space、 cancer cells (OVCAR5）	Characterization of and isolation methods for plant leaf nanovesicles and small extracellular vesicles	https://doi.org/10.1016/j.nano.2020.102271
Dendropanax morbifera	leaves and stems	UC	circular	Average: approximately 90 nm, range: 30–200 nm (NTA, DLS)	/	Inhibits melanin production	Reduces melanin synthesis by downregulating the expression of MITF, thereby suppressing the expression of TYR, TRP-1, and TRP-2	/	B16 mouse melanoma cells and human epidermal model	Anti-melanogenic effects of extracellular vesicles derived from plant leaves and stems in mouse melanoma cells and human healthy skin	https://doi.org/10.1080/20013078.2019.1703480
Helianthus annuus	apoplastic fraction of the seeds	UC	vesicular	50–200 nm	/	/	/	/	/	Vesicular fractions of sunflower apoplastic fluids are associated with potential exosome marker proteins	https://doi.org/10.1016/j.febslet.2009.09.041
Actinidia chinensis flower	germinated kiwi pollen	UC	rounded/tubular membrane-bounded	15–266 nm (most particles have a diameter of 120–209 nm; atomic force microscopy shows aggregated particles with a diameter of 78.1 nm ± 57.4 nm)	/	/	/	/	/	Small extracellular vesicles released from germinated kiwi pollen (pollensomes) present characteristics similar to mammalian exosomes and carry a plant homolog of ALIX	https://doi.org/10.3389/fpls.2023.1090026
Aster yomena Callus	culture supernatants	TFF 、 UC、DGC	Circle	225 nm（DLS）	/	Treats asthma	Inhibits the expression of surface molecules and secretion of cytokines in DCs, reduces their antigen-presenting capacity, and thereby suppresses T cell-mediated inflammatory responses	Purine derivatives (guanine), purine nucleosides (adenosine), amino acids (L-phenylalanine, L-tryptophan), fatty acids (e.g., α-linolenic acid), fatty acid amides (e.g., linoleoylethanolamide), and glycerophospholipids (e.g., LysoPC(18:2))	Dendritic cells (DCs), T cells, and airway tissues of asthmatic model mice	Immunological Effects of Aster yomena Callus-Derived Extracellular Vesicles as Potential Therapeutic Agents against Allergic Asthma	https://doi.org/10.3390/cells11182805
black mulberry (Morus nigra L.) leaves	fresh Morus nigra L. leaf juice	SDGC	spherical	Hydrodynamic particle size: 162.1 nm (polydispersity index, PDI=0.025); approximately 100 nm after dehydration (atomic force microscopy, AFM; transmission electron microscopy, TEM)	-26.6 mV	Anti-hepatocellular carcinoma activity and regulates intestinal flora	Endocytosed by liver tumor cells via galactose receptor mediation, increases intracellular oxidative stress and induces mitochondrial damage, inhibiting tumor cell proliferation and migration	Lipids such as ceramide, triglyceride, lysophosphatidylcholine, and hexosylceramide, as well as rutin and quercetin-3-O-glucoside	Liver tumor cells, intestinal flora, and livers of hepatocellular carcinoma model mice	Natural lipid nanoparticles extracted from Morus nigra L. leaves for targeted treatment of hepatocellular carcinoma via the oral route	https://doi.org/10.1186/s12951-023-02286-3
Pinus densiflora	plant saps	UC	nearly spherical	56 nm（DLS、NTA）	/	Inhibits the viability of malignant skin tumor cells (A431) and breast cancer cells (MCF7); combined with D. morbifera exosomes, it exerts a synergistic cytotoxic effect on breast cancer and skin tumor cells	Taken up by tumor cells via a clathrin-independent endocytic pathway, accumulates to inhibit cell proliferation and induce growth arrest	Walls Are Thin1蛋白（WAT1）	Malignant skin tumor cells (A431), breast cancer cells (MCF7)	Cytotoxic Effects of Plant Sap-Derived Extracellular Vesicles on Various Tumor Cell Types	https://doi.org/10.3390/jfb11020022
mulberry bark	bark	UC、SDGC	a bilayer structure	Averager: 151.3 ± 45.4 nm	/	Prevents DSS-induced colitis in mice	HSPA8 derived from MBELNs binds to and activates AhR, induces COPS8 expression, and thereby mediates the production of antimicrobial peptides (AMPs) via COPS8 to inhibit intestinal inflammation	Heat Shock Protein Family A Member 8	gut epithelial cells、Paneth cells、ecal gut microbiota	Exosome-like nanoparticles from mulberry bark prevent DSS-induced colitis via the AhR/COPS8 pathway	https://doi.org/10.15252/embr.202153365
Betula pubescens	Secondary phloem、Secondary xylem	/	round	Average: 110±10 nm, range: 65–140 nm in secondary phloem parenchyma cells	/	Involves in cell wall remodeling, promotes the elongation and expansion of secondary phloem cells, and participates in the pit formation of secondary xylem tracheids	Releases endo-1,4-β-glucanase to locally hydrolyze amorphous cellulose microfibrils in the cell wall, leading to erosion of the inner cell wall layer and formation of pit cavities	endo-1,4-β-glucanase	the internal surface of the AP cell、sites of pit formation in tracheid walls of the secondary xylem	Exosomes in the phloem and xylem of woody plants	https://doi.org/10.1007/s00425-019-03315-y
Populus balsamifera	Axial parenchyma cells of the secondary phloem	/	cup-shaped 、spherical	Average: 107±12 nm, range: 65–140 nm	/	Involves in cell wall remodeling	Exosomes carry endo-1,4-β-glucanase, which achieves local erosion and remodeling of the cell wall by hydrolyzing amorphous cellulose microfibrils in the cell wall	endo-1,4-β-glucanase	The inner wall surface of axial parenchyma cells in the secondary phloem	Exosomes in the phloem and xylem of woody plants	https://doi.org/10.1007/s00425-019-03315-y
Betula nana	The inner wall surface of secondary phloem cells	/	Circle	/	/	Involves in cell wall remodeling	Exosomes carry endo-1,4-β-glucanase, which achieves local erosion and remodeling of the cell wall by hydrolyzing amorphous cellulose microfibrils in the cell wall	endo-1,4-β-glucanase	The inner wall surface of secondary phloem cells	Exosomes in the phloem and xylem of woody plants	https://doi.org/10.1007/s00425-019-03315-y
Bhut Jolokia	Semi-purified capsaicin extract	/	/	/	/	Anti-arthritic and analgesic effects, and improved local tolerance	/	Capsaicinoids	/	A nanovesicle topical formulation of Bhut Jolokia (hottest capsicum): a potential anti-arthritic medicine	https://doi.org/10.1517/17425247.2014.891581
Picea xylem	The inner wall surface of the S1 layer of secondary xylem tracheids	/	Spherical (natural state)，Cup-shaped (dry state)	Average: 113±16 nm, range: 65–145 nm	/	Participates in the pit formation of tracheid walls	Exosomes carry endo-1,4-β-glucanase, which hydrolyzes amorphous cellulose microfibrils in the S1 layer to form pit cavities	endo-1,4-β-glucanase	Sites of pit formation in the S1 layer of secondary xylem tracheids	Exosomes in the phloem and xylem of woody plants	https://doi.org/10.1007/s00425-019-03315-y
Herbs
Salvia miltiorrhiza	whole plant	UC、DGC	spherical	Averager:103.24 nm	-24.56 mV	Improves cardiac function in mice with diabetic cardiomyopathy (DCM)	SM-ELNs upregulate NEDD4, promote ubiquitination and degradation of SGK1, thereby inhibiting NLRP3 inflammasome activation and downstream macrophage pyroptosis	/	Macrophages in cardiac tissue	Salvia miltiorrhiza-derived exosome-like nanoparticles improve diabetic cardiomyopathy by inhibiting NLRP3 inflammasome-mediated macrophage pyroptosis via targeting the NEDD4/SGK1 axis	https://doi.org/10.1080/17435889.2025.2506351
Ginseng	（Panax ginseng C.A. Mey）root	UC、SDGC	spherical	Averager:344.8 nm	− 25.4 mV	Promotes the polarization of M2 macrophages to M1 phenotype and inhibits melanoma growth	GDNPs promote the polarization of M2 macrophages to M1 phenotype by activating the TLR4-MyD88 signaling pathway, increase reactive oxygen species production, and induce tumor cell apoptosis	Ceramide (Cer), digalactosylmonoacylglycerol (DGMG), phosphatidylethanolamine (PE), and ginsenoside Rg3	Tumor-associated macrophages (TAMs) in the tumor microenvironment (TME)	Ginseng-derived nanoparticles alter macrophage polarization to inhibit melanoma growth	https://doi.org/10.1186/s40425-019-0817-4
	（rrootPanax ginseng C.A. Meyer）root	UC、SDGC（GrEVs）、UC（GcEVs）	spherical	GrEVs：averager 92.04 ± 4.85 nm（DLS） GcEVs：averager 72 ± 25.95 nm（TRPS）	/	Anti-skin aging and anti-aging-related pigmentation	Downregulates senescence-related molecules and melanogenesis-related proteins, upregulates HMGB1 protein expression, and reverses the morphology of senescent cells	Rich in diacylglycerol (DG), phosphatidylcholine (PC), phosphatidylethanolamine (PE), lysophosphatidylcholine (LPC), sphingomyelin (SM)	Human dermal fibroblasts, human melanocytes	Panax ginseng-Derived Extracellular Vesicles Facilitate Anti-Senescence Effects in Human Skin Cells: An Eco-Friendly and Sustainable Way to Use Ginseng Substances	https://doi.org/10.3390/cells10030486
	juice of ginseng	SDGC	cup-shaped	Averager:144.1 ± 2.8 nm	−27.4 ± 0.45 mV	Promotes nerve regeneration and sensory function recovery	G-Exos efficiently deliver miRNAs to BMSCs, upregulate the PI3K signaling pathway, activate downstream Akt, and promote the expression of neural markers and neurite formation	mtr-miR159a、har-miR403a、cca-miR396a-3p	Bone marrow mesenchymal stem cells (BMSCs), neural tissue at skin wound sites	Plant exosomes as novel nanoplatforms for MicroRNA transfer stimulate neural differentiation of stem cells in vitro and in vivo	https://doi.org/10.1021/acs.nanolett.1c02530
	root	UC	cup-shaped	Averager：117.7 ± 6.3 nm	−13.8 ± 0.6 mV	Enhances angiogenesis and neovascular network reconstruction in mice with diabetic ulcers	GExos upregulate anaerobic glycolysis and downregulate oxidative stress, restore endothelial cell function by reprogramming glycolysis, and promote angiogenesis	Ginsenosides Rg1, Re, Rb1; 87 miRNAs (18-25 nt in length); triglyceride; phosphatidylcholine; diacylglycerol; sphingosine	Endothelial cells (ECs), neovascular tissue at diabetic ulcer wound sites	Plant-Derived Exosomes as Novel Nanotherapeutics Contrive Glycolysis Reprogramming-Mediated Angiogenesis for Diabetic Ulcer Healing	https://doi.org/10.34133/bmr.0035
	root	SDGC、DC	saucer-shaped	112.7 mV	/	Improves cardiomyocyte viability and inhibits cell apoptosis	Upregulates Bcl-2, downregulates Bax and reduces Cyt C release, inhibits the mitochondrial apoptotic pathway, and alleviates doxorubicin-induced cardiomyocyte damage	miRNA、tRNA、snRNA、rRNA、snoRNA；proteins	H9C2cardiomyocytes	A preliminary study on protective mechanism of ginseng root exosomes against doxorubicin induced myocardial injury	http://doi.org/10.7501/j.issn.0253-2670.2021.12.006
	root	SGC，SDGC	spherical	Averager 151.6 nm	-17.9 mV	Inhibits glioma growth	GENs targetedly silence the c-MYC gene via ptc-miR396f, downregulate anti-apoptotic genes and upregulate pro-apoptotic genes, while inhibiting cancer-associated fibroblasts (CAFs) and regulatory T cells (Tregs), and activating cytotoxic T cells	Phosphatidylcholine, triglyceride, ceramide, proteins, ginsenosides Rg1, Re, Rg3, Rb1	Glioma cells, tumor microenvironment (TME)	Anti-glioma effect of ginseng-derived exosomes-like nanoparticles by active blood-brain-barrier penetration and tumor microenviroent modulation	https://doi.org/10.1186/s12951-023-02006-x
	root	UC、SGC法	cup-shaped	Averager：69 nm	-19 mV	Alleviates cisplatin-induced cardiotoxicity, and inhibits oxidative stress and cell apoptosis	Blocks the MAPK signaling pathway (inhibits the phosphorylation of p-ERK, p-JNK, p-p38), downregulates apoptosis-related proteins (e.g., Bax/Bcl-2 ratio, C-Caspase-3, p53), thereby inhibiting oxidative stress and cell apoptosis	/	Cardiac tissue (cardiomyocytes)	The Cardioprotective Effect of Ginseng Derived Exosomes via Inhibition of Oxidative Stress and Apoptosis	https://doi.org/10.1021/acsabm.4c01644
edible mulberry bark	bark	DC、SGC	bilayer structure	Averager：151.3 ± 45.4 nm	/	Inhibits intestinal inflammation	HSPA8 binds to and activates AhR, induces COPS8 expression; COPS8 inhibits inflammation by deubiquitinating CUL1 and induces the production of antimicrobial peptides, thereby inhibiting intestinal inflammation and regulating flora	Heat shock protein HSPA8	Intestinal epithelial cells	Exosome-like nanoparticles from Mulberry bark prevent DSS-induced colitis via the AhR/COPS8 pathway	https://doi.org/10.15252/embr.202153365
Brucea javanica (L.) Merr	fruit juice	DC	cup-shaped	Averager：104.6 ± 29.4 nm	9.2 ± 0.1	Anti-triple-negative breast cancer	BF-Exos deliver a variety of functional miRNAs, reduce the expression of p-PI3K, p-Akt, p-mTOR by inhibiting the PI3K/Akt/mTOR signaling pathway, and promote ROS/caspase-mediated apoptosis, thereby inhibiting tumor growth and angiogenesis	miRNAs (including the let-7 family)	Triple-negative breast cancer cells (4T1 cells) and vascular endothelial cells in the tumor microenvironment	Brucea javanica derived exosome-like nanovesicles deliver miRNAs for cancer therapy	https://doi.org/10.1016/j.jconrel.2024.01.060
Catharanthus roseus	leaves	Sucrose density gradient ultracentrifugation	rounded hollow vesicle shape	75.51 ± 10.19 nm	-21.8 mV	Strengthens the intestinal barrier	CLDENs stimulate TNF-α secretion, activate the NF-κB signaling pathway, upregulate the expression of hematopoietic-related transcription factor PU.1, thereby inhibiting inflammation and regulating immune cell function	Ether phospholipids; 6 marker proteins (including pyruvate decarboxylase, ABC transporter family C member 10, etc.)	Immune organs (thymus, spleen), intestinal epithelial cells, bone marrow cells	Novel plant-derived exosome-like nanovesicles from Catharanthus roseus: preparation, characterization, and immunostimulatory effect via TNF-α/NF-κB/PU.1 axis	https://doi.org/10.1186/s12951-023-01919-x
black ginger	（Kaempferia parviflora）rhizomes	DC、SGC	cup-shaped	Averager：256.8 ± 14.81 nm range：200–300 nm	-14.7 ± 3.61 mV	Anti-gastric cancer	After being endocytosed by gastric cancer cells, KPEVs release the bioactive component 5,7-dimethoxyflavone, reduce cell viability in a dose-dependent manner, and induce cytotoxicity	5,7-Dimethoxyflavone (DMF)	Human gastric cancer cells (AGS cells)	Characterizing kaempferia parviflora extracellular vesicles, a nanomedicine candidate	https://doi.org/10.1371/journal.pone.0262884
Cannabis sativa.L	female inflorescence	DC、SGC	spherical or oval-shaped	EVs derived from Ark-01 chemotype: 37.84–255.0 nm (average 163.9±27.16 nm); EVs derived from Krmn-01 chemotype: 32.67–220.2 nm (average 133.2±5.75 nm)	/	Anti-hepatocellular carcinoma	H.C-EVs (High-CBD Extracellular Vesicles) are endocytosed by hepatocellular carcinoma cells in a dose- and time-dependent manner, release high levels of CBD, activate the mitochondrial-dependent apoptotic signaling pathway (upregulate BAX, CASP3, CASP9, downregulate Bcl-xl), and arrest the cell cycle at G0/G1 phase to induce cell death	cannabidiol（CBD）	Human hepatocellular carcinoma cell lines (HepG2, Huh-7)	Extracellular vesicles of cannabis with high CBD content induce anticancer signaling in human hepatocellular carcinoma	https://doi.org/10.1016/j.biopha.2022.113209
	Five varieties（Citrus、Henola、Bialobrezenski、Southern-Sunset、Cat-Daddy） leaves	Negative pressure permeation combined with differential ultracentrifugation	/	10–1000 nm (average particle size of all cultivars: 121–175 nm; the average particle size of Henola cultivar is significantly higher than that of Cat-Daddy and Bialobrezenski cultivars)	/	/	/	Proteins, RNA (sRNA), DNA, tetraspanins (CD9, CD81), heat shock proteins (HSP60, HSP70, HSP90)	/	Characterization of cannabis strain-plant-derived extracellular vesicles as potential biomarkers	https://doi.org/10.1007/s00709-023-01870-6
Artemisia annua L.	/	DC 、sucrose density gradient ultracentrifugation	spherical	Averager hydrodynamic size ：106.8 nm	-22.5mV	Anti-tumor immunity, remodels the tumor microenvironment, and enhances the efficacy of anti-PD-L1 immunotherapy	Artemisia-derived nanovesicles carry plant mtDNA that is taken up by TAMs, activate the cGAS-STING pathway, promote the polarization of TAMs from M2 to M1 phenotype, and induce anti-tumor immune response	mtDNA	Tumor-associated macrophages (TAMs) in the tumor microenvironment (TME)	Medicinal plant-derived mtDNA via nanovesicles induces the cGAS-STING pathway to remold tumor-associated macrophages for tumor regression	https://doi.org/10.1186/s12951-023-01835-0
Petasites japonicus	leaves	DC	spherical	Averager hydrodynamic size :122.6 nm	/	Induces the maturation of dendritic cells (DCs) and promotes the proliferation and differentiation of Th1-type T cells and cytotoxic CD8+ T cells	Activates the phosphorylation of MAPK and NF-κB signaling pathways, induces the expression of dendritic cell surface molecules and secretion of Th1-type cytokines, thereby promoting T cell differentiation into Th1-type and cytotoxic CD8+ T cells	/	Dendritic cells (DCs)	Immunostimulatory potential of extracellular vesicles isolat ed from an edible plant, Petasites japonicus, via the induction of murine dendritic cell maturation	https://doi.org/10.3390/ijms221910634
Morinda officinalis	root	DC、UC	round- or cup-shaped	Averager:61.24 ± 12.74 nm	/	Alleviates postmenopausal osteoporosis and promotes bone formation	Morinda Officinalis-derived extracellular vesicle-like particles activate the MAPK signaling pathway: upregulate the phosphorylation levels of cAMP response element-binding protein (CREB) and ribosomal S6 kinase 1 (RSK1) to activate the mitogen-activated protein kinase (MAPK) pathway and promote osteoblast proliferation	Monotropein	Osteoblast precursor cells (MC3T3-E1) and bone tissue (femur)	Morinda Officinalis-derived extracellular vesicle-like particles: anti-osteoporosis effect by regulating MAPK signaling pathway	https://doi.org/10.1016/j.phymed.2024.155628
Rhizoma Drynariae	root	DC、UC	cup-shaped	Averager:75.7 ± 15.8 nm	−43.2 ± 0.04 mV	Reverses osteoporosis and promotes bone formation	Rhizoma Drynariae-derived nanovesicles activate the ERα signaling pathway, upregulate the expression of BMP2 and RUNX2, promote osteogenic differentiation of human bone marrow mesenchymal stem cells (hBMSCs), and thereby enhance bone formation	Naringin	Human bone marrow mesenchymal stem cells (hBMSCs) and bone tissue (femur)	Rhizoma Drynariae-derived nanovesicles reverse osteoporosis by potentiating osteogenic differentiation of human bone marrow mesenchymal stem cells via targeting ERα signaling.	https://doi.org/10.1016/j.apsb.2024.02.005
Aloe saponaria	peel	PEG	spherical	<200 nm	/	Promotes chronic wound healing, inhibits inflammation, enhances fibroblast proliferation and migration, and promotes angiogenesis	Inhibits the expression of LPS-induced pro-inflammatory factors (IL-6, IL-1β) to alleviate inflammation, and promotes the proliferation and migration of human dermal fibroblasts and tube formation of human umbilical vein endothelial cells, accelerating wound healing	/	Human dermal fibroblasts (HDFs), human umbilical vein endothelial cells (HUVECs), RAW264.7 macrophages, and wound tissue	Isolation of Aloe saponaria-derived extracellular vesicles and investigation of their potential for chronic Wound Healing	https://doi.org/10.3390/pharmaceutics14091905
T-QY305 formula	herbal decoction	Gradient centrifugation 、dialysis	spherical	Averager:240.2 ± 6.4 nm	−7.68 ± 0.8 mV	Adverse reactions and diarrhea (superior to T-QY305 in efficacy)	Inhibits the expression of CXCL2 in skin and colonic tissues, reduces neutrophil infiltration, alleviates inflammation and promotes the repair of damaged tissues	Chlorogenic acid 、 secoxyloganin	Skin tissue and colonic tissue	Traditional Chinese Medicine Formulae QY305 reducing cutaneous adverse reaction and diarrhea by its nanostructure	https://doi.org/10.1002/advs.202306140
Aloe vera	peel	serial centrifugation、ultracentrifugation、 filtration	spherical	Averager:145 ± 14 nm，median diameter: 132 ± 13 nm（range：40–200 nm）	/	Anti-inflammatory and promotes keratinocyte proliferation	Reduces LPS-induced pro-inflammatory factors such as TNFα, IL-1β, IL-6 to alleviate inflammation, and downregulates α-SMA expression to inhibit TGFβ1-induced myofibroblast differentiation and reduce collagen gel contraction	Glutathione S-transferase P、superoxide dismutase	RAW264.7 macrophages, THP-1 macrophages, HaCaT keratinocytes, human dermal fibroblasts (HDNF)	Aloe vera peel-derived nanovesicles display anti-inflammatory properties and prevent myofibroblast differentiation	https://doi.org/10.1016/j.phymed.2023.155108
	gel and rind	DC、UC	elliptic or saucer-like	Gel-derived (gADNVs): average diameter 138.7 nm Peel-derived (rADNVs): average diameter 220 nm	gADNVs：-7.4 mV rADNVs：-8.9 mV	Anti-melanoma and serves as a drug carrier for ICG	Its abundant antioxidant components such as β-sitosterol and lipids such as GlcCer and Cer maintain structural stability and reduce ICG leakage; meanwhile, it penetrates the skin and is efficiently taken up by melanoma cells, achieving photothermal/photodynamic therapy under near-infrared laser irradiation to inhibit tumor growth	anthraquinones：aloe-emodin、aloesin；β-sitosterol；Glucosylceramide、Ceramide	Melanoma cells (B16F10), skin tissue (epidermis and dermis layers)	Aloe derived nanovesicle as a functional carrier for indocyanine green encapsulation and phototherapy.	https://doi.org/10.1186/s12951-021-01195-7
Moringa oleifera	seed	centrifugation	/	100–500 nm	/	Reduces tumor cell viability and decreases mitochondrial membrane potential	The miRNAs it carries target human anti-apoptotic genes such as BCL2, inhibit their expression, cause mitochondrial membrane potential collapse, and thereby induce tumor cell apoptosis	mol-miR160h、mol-miR482b、mol-miR166、mol-miR159c、proteins、liquids	Jurkat cells (lymphoma cells), HeLa cells (cervical cancer cells)	Effect of microvesicles from Moringa oleifera containing miRNA on proliferation and apoptosis in tumor cell lines	https://doi.org/10.1038/s41420-020-0271-6
Panax notoginseng	root	UC、SGC	It is spherical when freshly isolated but assumes a cup-shaped form after freeze-drying.	Average:151.3 nm	-8 mV	Improves cerebral infarction, maintains the integrity of the blood-brain barrier, and inhibits microglia-mediated inflammation	Its lipid components activate the PI3K/Akt pathway, polarize microglia from M1 to M2 phenotype, reduce the release of pro-inflammatory factors, thereby alleviating cerebral ischemia-reperfusion injury	ceramide、 phosphatidic acid、diglyceride、triglyceride、polyunsaturated fatty acids	Brain parenchyma, ischemia-reperfusion injury area	Panax notoginseng: derived exosome-like nanoparticles attenuate ischemia reperfusion injury via altering microglia polarization	https://doi.org/10.1186/s12951-023-02161-1
Fenugreek	seed	UC	Circle	Particle size range: 175.9–361.0 nm	-24.9 mV	Improves iron deficiency anemia (IDA), alleviates renal congestion and splenomegaly, and exerts anti-inflammatory effects	Protects the plant ferritin inside from gastrointestinal digestive degradation, promotes the stable delivery of ferritin in gastric, duodenal and jejunal tissues, supplements iron reserves in the body by improving iron bioavailability, thereby alleviating anemia	phytoferritin	Stomach, duodenum, jejunum tissue, kidney, spleen, etc.	Fenugreek-derived exosome-like nanovesicles containing bioavailable phytoferritin for the management of iron deficiency anemia	https://doi.org/10.1016/j.foodchem.2025.145088
Solanum nigrum L.	berries	PEG	spherical	Average particle size: 107 nm (NTA)	-0.6 mV（DLS）	Anti-inflammatory	Is phagocytosed by RAW264.7 macrophages, and its bioactive components inhibit inflammation-related signaling pathways and reduce IL-6 secretion	Neral	RAW264.7macrophages	Isolation of plant-derived exosome-like nanoparticles (PDENs) from Solanum nigrum L. berries and Their Effect on interleukin-6 expression as a potential anti-inflammatory agent	https://doi.org/10.1371/journal.pone.0296259
Coptis chinensis	juice	multi-step differential centrifugation protocol、UC	cup-shaped	直径范围55-120 nm (nanoflow cytometry analysis)	/	Alleviates DSS-induced colitis and relieves intestinal epithelial damage	Delivers miR-5106, targetedly downregulates Slc39a2 expression, restores zinc homeostasis in neutrophils, thereby inhibiting neutrophil extracellular traps (NETs) formation	miR-5106	Intestine	Coptis chinensis-derived extracellular vesicle-like nanoparticles delivered miRNA-5106 suppresses NETs by restoring zinc homeostasis to alleviate colitis	https://doi.org/10.1186/s12951-025-03466-z
Folium Artemisiae Argyi	Folium Artemisiae Argyi	several steps of TFF、AKTA Flux columns	round or cup-shaped	Diameter range: approximately 68-290 nm, approximate size: 203 nm (TEM)	约-10.53 mV	Improves ulcerative colitis, reverses intestinal flora imbalance, and reduces inflammatory responses	Enhances the expression of intestinal tight junction proteins to repair the barrier, regulates the diversity of intestinal flora, and delivers bioactive components to inhibit the release of inflammatory factors	Flavonoids, terpenoids, amino acids, triglycerides, glycosylceramides, phosphatidylcholines	Intestine	Oral administration of Folium Artemisiae Argyi-derived exosome-like nanovesicles can improve ulcerative colitis by regulating intestinal microorganisms	https://doi.org/10.1016/j.phymed.2025.156376
Flos Puerariae	flower	DC 、 SDGC	round or cup-shaped morphology along with a dish-like concave structure	range：67-99 nm，average：83.2±15.8 nm	/	Improves alcoholic liver disease (ALD)	Downregulates the IL-11-related signaling pathway, alleviates alcohol-induced oxidative stress and inflammation in a PI3K/AKT/mTOR-dependent manner	Free fatty acids, ceramides, rbcL gene, UGT47 gene, miR166 family, tectorigenin, genistein	Liver	Flos Puerariae-derived exosomes-like nanoparticles ameliorate alcoholic liver disease by targeting IL-11-related signaling pathways and reactive oxygen species	https://doi.org/10.1016/j.cej.2025.161896
Peucedanum japonicum	juice	SDGC	round or cup-shaped	Average:140 nm	/	Improves DSS-induced colitis	Exosome-like nanovesicles from Peucedanum Japonicum directly regulate the expression of inflammatory factors such as IL6 by carrying miRNA-like small RNAs (e.g., mmu-miR-7006-3p), inhibit the TNFα-NFκB and IL6-JAK-STAT3 signaling pathways, thereby alleviating inflammatory responses	Small-sized RNAs, including mmu-miR-7006-3p, hsa-miR-6737-3p	Intestine	Exosome-like nanovesicles from Peucedanum Japonicum directly regulate inflammatory cytokines via small RNAs	https://doi.org/10.1038/s41598-025-12175-4
Polygonatum	Tuberous root	UC	Circular or cup-shaped	The peak hydration diameter is 77 nm (NTA), with a particle size range of 30–120 nm (TEM).	/	Accelerate hair regrowth	Enter the cell via endocytosis mediated by caveolin and heparan sulfate proteoglycans, delivering aof-miR168a and osa-miR164a to target and bind the 3'UTR region of human androgen receptor mRNA, thereby downregulating AR expression and inhibiting the transcription of downstream DKK1 gene. Meanwhile, it enhances GSK3β phosphorylation, stabilizes β-catenin protein, and ultimately promotes the diffe…	aof-miR168a、osa-miR164a	Human Androgen Receptor 、GSK3β、β-catenin、Papilla cells	Cross-kingdom delivery and putative gene modulation of androgenpathways by plant-derived exosome-like nanoparticles from polygonimultiflori radix promotes hair growth via miRNA cargo	https://doi.org/10.1016/j.phrs.2025.108033
Dipsaci Radix	root	UC	Cup and plate shaped	average 60.67 ± 12.18 nm	/	Promotes bone formation	It targets bone tissue with precision and accumulates within bone marrow mesenchymal stem cells. By activating the BMP2/Smads signaling pathway, it induces the expression of osteogenic markers such as RUNX2 and COL1, thereby promoting the proliferation, differentiation of bone marrow mesenchymal stem cells, as well as the formation of mineralized nodules. Ultimately, it increases bone mass throug…	Protein、Nucleic Acid、Lipid	BMSCs	Plant‐derived extracellular vesicle‐like particles as novel osteoanabolic agents: Activating bone morphogenetic protein 2/Smads signaling axis for bone regeneration in postmenopausal osteoporosis	https://doi.org/10.1002/inmd.70086
Lonicera japonica	buds	UC	cup-shaped	range:50.7-255.2 nm，average:132±0.3 nm	/	Induces apoptosis of HPV16/18-positive cervical cancer cells and inhibits cell migration	The miR2911 it carries directly targets the E6 and E7 oncogenes of HPV16/18, inhibits their expression, and induces apoptosis through the E6/E7-p53/Caspase3 axis	miR2911	HPV16/18-positive cervical cancer cells (CaSki, SiHa, HeLa cells)	Inhibitory effect of Lonicera japonica-derived exosomal miR2911 on human papilloma virus	https://doi.org/10.1016/j.jep.2023.116969
Hedyotis diffusa Willd, HDW	juice	3D FloTrix® vivaEXO Exosome Isolation System	cup-shaped	Average:146.0 nm	/	Inhibit the proliferation and induce apoptosis of hepatocellular carcinoma Huh-7 cells	HDW-EVLPs inhibit the PI3K/Akt signaling pathway and activate p53 by delivering biologically active molecules such as proteins, miRNAs (e.g., miR-451, miR-144), and phenolic acids, thereby inducing S-phase cell cycle arrest in Huh-7 cells. Meanwhile, they upregulate the expression of apoptosis-related genes and proteins such as Bax and Caspase-3/8/9, ultimately achieving the inhibition of hepatoc…	Proteins、miRNAs、 secondary metabolites	Human hepatocellular carcinoma Huh-7 cells, human normal liver cells (WRL68)	Composition analysis of extracellularvesicle-like particles derived from Hedyotisdiffusa Willd and their effects on apoptosisin hepatocellular carcinoma Huh-7 cells	https://doi.org/10.1016/j.ijbiomac.2025.146395
Sophora flavescens	dried root	UC	hemispherical or ellipsoid-shape with a concave side	80 nm（DLS）、约100 nm（NTA）	−32 mV	Alleviates colitis and protects the intestinal barrier; inhibits M1 macrophages (CD86⁺) and promotes M2 macrophages (CD206⁺);	Promotes M2 macrophage polarization via miR4371c; downregulates genes related to inflammatory signaling pathways such as MAPK and NF-κB (e.g., TNF, AKT1, MAPK); enhances drug stability after loading CX5461 and releases the drug targetedly at the inflamed colon site	7,11-Dehydrooxymatrine, Kushenol, Anagyrine, Liquiritigenin, and Sophoraflavanones	inflamed colon 、liver, and kidney	Oral administration of Sophora Flavescens-derived exosomes-like nanovesicles carrying CX5461 ameliorates DSS-induced colitis in mice	https://doi.org/10.1186/s12951-024-02856-z
Cissus quadrangularis	The supernatant obtained from the culture of callus tissue	sequential centrifugation、UF	spherical	Average:79.25±8.22 nm（DLS)、84.49±9.27 nm（SEM），86.77±7.2 nm（TEM）	-17.5±11.81 mV	Improves oxidative stress damage of hMSCs and MC3T3, promotes wound scratch healing, induces proliferation and osteogenic differentiation of hMSCs and C2C12 cells, and increases alkaline phosphatase activity and calcium nodule formation.	The bioactive molecules it carries are internalized by hMSCs, induce osteogenesis by enhancing antioxidant capacity, promoting cell migration and activating osteogenic differentiation-related pathways	Proteins, lipids, nucleic acids	Human bone marrow mesenchymal stem cells (hMSCs), mouse preosteoblasts (MC3T3-E1), mouse myoblasts (C2C12)	Establishing the callus-based isolation of extracellular vesicles from cissus quadrangularis and elucidating their role in osteogenic differentiation	https://doi.org/10.3390/jfb14110540
Viola yezoensis Makino	leaves	SEC	characteristic spherical nanoparticles with distinct cup-shaped morphology	Average:178.8 ± 63 nm， peak particle size:128.1 nm	/	Alleviates the inflammatory microenvironment and promotes osteogenic differentiation	Downregulates the NF-κB signaling pathway, inhibits the expression of pro-inflammatory factors, upregulates the expression of anti-inflammatory factors, promotes M2 macrophage polarization, thereby improving the immune microenvironment and promoting osteogenic differentiation	/	Diabetic fracture site	Viola Yedoensis Makino-Derived Exosome-Like Nanovesicles-Loaded Adhesive Promotes Diabetic Fracture Healing via Anti-Inflammatory Properties	https://doi.org/10.1002/adhm.202501742
