# Supplementary material for: Plant-Derived Nanovesicles: A Comprehensive Review from Isolation to Clinical Translation—Unlocking Natural Nanocarriers for Biomedical Applications
Source: Biomolecules. 2026 May 11;16(5):705. doi: 10.3390/biom16050705 (PMC13204109; doi:10.3390/biom16050705)
Supplement: Supplementary file 1 [file biomolecules-16-00705-s001.zip › Supplemental Table S3.xlsx]

## Sheet: 肿瘤靶向治疗
Tumor treatment
Source	PDNV Type	Indication	Modification/Drug Loading Strategy	Mechanism of Action	Efficacy Data	Route of Administration	Reference	DOI
Ginger	GEV	Melanoma	iRGD membrane insertion	Induce apoptosis via cell cycle/p53; iRGD enhances integrin/NRP-1 targeting	Tumor weight ↓62.7%; apoptosis ↑2-fold	IV	Lipidomic analysis of plant-derived extracellular vesicles for guidance of potential anti-cancer therapy	https://doi.org/10.1016/j.bioactmat.2024.12.001
Dendropanax morbifera	LEVs	Melanoma	None	Downregulate MITF, inhibit tyrosinase pathway	Melanin ↓48%; tyrosinase ↓34%	Topical	Anti-melanogenic effects of extracellular vesicles derived from plant leaves and stems in mouse melanoma cells and human healthy skin	https://doi.org/10.1080/20013078.2019.1703480
Grapefruit	GrDNVs	Glioma, colon, lung cancer	Self-assemble with chemotherapeutics, siRNA, antibodies; folate/biotin conjugation	Protect cargo; folate targets folate receptor-overexpressing tumors	Survival ↑70% (glioma); tumor volume ↓60% (colon)	IV, intranasal, oral, IM	Molecular mechanisms and therapeutic application of extracellular vesicles from plants	https://doi.org/10.1007/s11033-024-09379-8
Ginseng	GENs	Glioma	None	Cross BBB; c-MYC silencing via ptc-miR396f; modulate TME	Tumor volume ↓61%; median survival 105 days (↑68%)	IV, intracranial	Anti-glioma effect of ginseng-derived exosomes-like nanoparticles by active blood–brain-barrier penetration and tumor microenvironment modulation	https://doi.org/10.1186/s12951-023-02006-x
Broccoli	BEVs	Colon cancer	AST@PLGA@BEVs	SFN targets dendritic cells, activates AMPK, induces tolerogenic DCs	Cell viability ↓32% (vs free AST ↑41%)	In vitro	Preparation, characterization, and in vitro anticancer activity evaluation of broccoli-derived extracellular vesicle-coated astaxanthin nanoparticles	https://doi.org/10.3390/molecules27123955
Tea leaf	NTs	Colitis-associated cancer, IBD	None	Galactose receptor-mediated targeting to macrophages; reduce ROS, upregulate IL-10; restore intestinal barrier	Colon length 5.2-5.6 cm (model 3.9 cm); tumor ↓62%	Oral	‘Green’ nanotherapeutics from tea leaves for orally targeted prevention and alleviation of colon diseases	https://doi.org/10.1016/j.biomaterials.2021.121178
Ginger	GDLV	Hereditary hemochromatosis	FA-GDLV loaded with Dmt1 siRNA	Folate targets duodenal epithelial cells; Dmt1 siRNA downregulates iron absorption	Dmt1 mRNA ↓50%; serum ferritin ↓40%	Oral	Oral Gavage of Ginger Nanoparticle-Derived Lipid Vectors Carrying Dmt1 siRNA Blunts Iron Loading in Murine Hereditary Hemochromatosis	https://doi.org/10.1016/j.ymthe.2019.01.003
Aloe vera	AELVs	Breast cancer	ICG remodeling + AS1411 aptamer	ICG induces hypotonic stress to enhance rigidity; AS1411 targets; PTT/PDT effect	Tumor nearly eradicated; median survival ↑2-fold	IV	Indocyanine Green Aggregation-Induced Hypotonic Stress to Remodel Aloe Exosome-like Vesicles for Enhanced Tumor Penetration and Phototherapy	https://doi.org/10.1021/acsnano.4c15440
Edible tea flower	TFENs	Metastatic breast cancer	None	Induce ROS, mitochondrial damage, cell cycle arrest; modulate gut microbiota	Tumor inhibition >85%; lung metastasis inhibition 91.4%	IV, oral	Natural exosome-like nanovesicles from edible tea flowers suppress metastatic breast cancer via ROS generation and microbiota modulation	https://doi.org/10.1016/j.apsb.2021.08.016
Ginseng	GENs	Breast cancer	OHA/CMCS injectable hydrogel	Slow release; PTEN/PI3K/Akt/mTOR pathway; upregulate MHC-I, downregulate PD-L1	Tumor inhibition 72.3%; apoptosis 26.5%; survival ↑52%	Peritumoral	Enhanced therapeutic effects of ginseng-derived exosome-like nanoparticles loaded hyaluronic acid injectable hydrogels for breast tumor treatment	https://doi.org/10.1016/j.ijbiomac.2025.142914
Vitis vinifera Kyoho	VKENPs	Breast cancer	Co-loaded with metformin, doxorubicin, tamoxifen	Increase ROS; induce apoptosis and necrosis	Cancer cell death 90%; normal cell toxicity 10%	In vitro	Vitis vinifera Kyoho-derived exosome-like nanoparticles-based drug delivery and therapeutic modalities for breast cancer therapy	https://doi.org/10.1016/j.jddst.2023.105332
Ginger	GDENs	Folate receptor-positive cancers	FA-3WJ/siSurvivin	Folate targets FR+ tumors; survivin silencing induces apoptosis	Tumor inhibition 60%	IV	Arrowtail RNA for Ligand Display on Ginger Exosome-like Nanovesicles to Systemic Deliver siRNA for Cancer Suppression	https://doi.org/10.1038/s41598-018-32953-7
Bitter melon	BMEVs	Oral squamous cell carcinoma	None; combined with 5-FU	ROS↑; JUN upregulation; S-phase arrest; downregulate NLRP3	Enhances 5-FU efficacy; reduces IL-1β	IV	Bitter melon derived extracellular vesicles enhance the therapeutic effects and reduce the drug resistance of 5-fluorouracil on oral squamous cell carcinoma	https://doi.org/10.1186/s12951-021-00995-1
Aloe vera	AV-EVLP	Pancreatic cancer	None	ROS↑; activate caspase-1/3/7/9; cleave GSDMD/E; induce pyroptosis	Tumor inhibition 68% (4 mg/kg, 2 weeks)	IP	Aloe vera-derived extracellular vesicle-like particles suppress pancreatic carcinoma progression through triggering pyroptosis via ROS-GSDMD/E signaling pathway	https://doi.org/10.1186/s13020-025-01153-7
Asparagus cochinchinensis	ACNVs	Liver cancer	PEGylation (DSPE-PEG)	Induce apoptosis	TUNEL-positive cells ↑	IV	Engineering exosome-like nanovesicles derived from Asparagus cochinchinensis can inhibit the proliferation of hepatocellular carcinoma cells with better safety profile	https://doi.org/10.2147/IJN.S293067
Allium sativum	SEVs	Renal, lung cancer	None	ROS↑; activate p53/Bax/caspase pathway; S-phase arrest; downregulate VEGF	Cell viability 22-28%; VEGF ↓30-35%	In vitro	Garlic (Allium sativum)-derived SEVs inhibit cancer cell proliferation and induce caspase mediated apoptosis	https://doi.org/10.1038/s41598-021-93876-4
Artemisia annua L.	ADNVs	Lung cancer	None	mtDNA activates cGAS-STING; M2→M1 repolarization; CD8+ T cell infiltration	Tumor inhibition 65%; combined with PD-L1 inhibitor 89%	IP	Medicinal plant-derived mtDNA via nanovesicles induces the cGAS-STING pathway to remold tumor-associated macrophages for tumor regression	https://doi.org/10.1186/s12951-023-01835-0
Citrus limon L.	LDNVs	CML, lung, colon cancer	None	Upregulate TRAIL/DR5; downregulate survivin, Bcl-xl, VEGF	Cell viability ↓50%; tumor inhibition 68% (CML)	IT, IP	Citrus limon-derived nanovesicles inhibit cancer cell proliferation and suppress CML xenograft growth by inducing TRAIL-mediated cell death	https://doi.org/10.18632/oncotarget.4004
Ginger	GDNPs	Colon, triple-negative breast cancer	None; combined with anti-PD-1	TLR4/MyD88; M2→M1 repolarization; recruit CD8+ T cells	Tumor inhibition 45% vs monotherapy; CD8+ T cells ↑2.3-fold	IT	Ginseng-derived nanoparticles potentiate immune checkpoint antibody efficacy by reprogramming the cold tumor microenvironment	https://doi.org/10.1016/j.ymthe.2021.08.028

## Sheet: 炎症性肠病
Inflammatory bowel disease
Source	PDNV Type	Modification / Drug Loading Strategy	Mechanism of Action	Efficacy Data	Route of Administration	Reference	DOI
Green plum	PM-EVLPs	None	miR159 blocks NEK7-NLRP3; inhibit inflammasome	DAI ↓67%; colon length ↑82%; IL-1β ↓62%	Oral	Prunus mume derived extracellular vesicle-like particles alleviate experimental colitis via disrupting NEK7-NLRP3 interaction and inflammasome activation	https://doi.org/10.1186/s12951-025-03567-9
Centella Asiatica	CAEs	None	miRNA regulates inflammation; modulate gut microbiota	DAI ↓65%; IL-6/TNF-α/IL-1β ↓50%; IL-10 ↑1.8-fold	Oral	MicroRNA-Enriched Plant-Derived Exosomes AlleviateColitis by Modulating Systemic lmmunity, MetabolicHomeostasis, and Gut Microbiota	https://doi.org/10.1002/advs.202505921
Artemisia argyi	FAELNs	None	Tight junction upregulation; inhibit pro-inflammatory cytokines; modulate microbiota	DAI ↓68%; MPO ↓62%	Oral	Oral administration of Folium Artemisiae Argyi-derived exosome-like nanovesicles can improve ulcerative colitis by regulating intestinal microorganisms	https://doi.org/10.1016/j.phymed.2025.156376
Coptis chinensis	Cc-ELNs	None	miR-5106 restores zinc homeostasis; suppress NETs; reduce pyroptosis	DAI ↓70%; colon length ↑85%	IP	Coptis chinensis-derived extracellular vesicle-like nanoparticles delivered miRNA-5106 suppresses NETs by restoring zinc homeostasis to alleviate colitis	https://doi.org/10.1186/s12951-025-03466-z
Mulberry bark	MBELNs	None	MBELN-derived HSPA8 activates AhR, inducing COPS8-mediated CUL1 deneddylation, upregulating antimicrobial peptides and modulating gut microbiota	body weight loss ↓ 5–10%; colon length ↑ to 6.5 cm (DSS alone: 4.5 cm); inflammation score ↓ to 4 (DSS alone: 9); IL‑6/IL‑1β ↓ ~200 pg/mL	Oral	Exosome-like nanoparticles from Mulberry bark prevent DSS-induced colitis via the AhR/COPS8 pathway	https://doi.org/10.15252/embr.202153365
Lemon	LELNs	None	Galacturonic acid-rich pectin induces RNase P in LGG; degrade tRNA; enhance bile tolerance	LGG survival 0.55%→13.91%; Lactobacillus abundance ↑2.1-fold	Oral	Lemon exosome-like nanoparticles enhance stress survival of gut bacteria by RNase P-mediated specific tRNA decay	https://doi.org/10.1016/j.isci.2021.102511
Grapefruit	GDNs	MTX loading	Upregulate HO-1 in macrophages; inhibit IL-1β, TNF-α	Colon length ↑82%; IL-1β/IL-6 ↓50%	Oral	Targeted Drug Delivery to Intestinal Macrophages by Bioactive Nanovesicles Released from Grapefruit	https://doi.org/10.1038/mt.2013.190
Ginger	GDNs	Curcumin loading	Antioxidant, anti-inflammatory, anti-apoptotic; modulate gut microbiota (A. muciniphila)	Survival 20%→80%; A. muciniphila ↑3.2-fold	Oral	Ginger-derived vesicle-like nanoparticles loaded with curcumin to alleviate ionizing radiation-induced intestinal damage via gut microbiota regulation	https://doi.org/10.1080/19490976.2025.2531210
Grape	Grape EVs	None	Carry bioactive molecules; cross-kingdom signaling	Tolerate gastrointestinal environment	Oral	Extracellular Vesicles in food: Experimental Evidence of Their Secretion in Grape Fruits	https://doi.org/10.1016/j.ejps.2016.09.022

## Sheet: 其他炎症疾病
Other inflammations
Source	PDNV Type	Indication	Modification / Drug Loading Strategy	Mechanism of Action	Efficacy Data	Route of Administration	Reference	DOI
Portulaca oleracea L.	PDNV	Atopic dermatitis	Loaded in dissolving microneedles	Regulate M1/M2 polarization; inhibit NF-κB, STING	Lesion score ↓72%; IgE/TNF-α ↓60%	Microneedle	Microneedle-facilitated Portulaca oleracea L.-derived nanovesicles ameliorate atopic dermatitis by modulating macrophage M1/M2 polarization and inhibiting NF-κB and STING signaling pathways	https://doi.org/10.1016/j.apsb.2025.08.021
Perilla frutescens	PFE	Inflammatory arthritis	Co-loaded with indomethacin in nanogel	Downregulate tight junctions; enhance skin permeability	Joint swelling ↓42%; IL-6/TNF-α ↓58%/51%	Topical	Nanogel Loaded with Perilla frutescens Leaf-Derived Exosome-like Nanovesicles and Indomethacin for the Treatment of Inflammatory Arthritis	https://doi.org/10.3390/biology14080970
Blueberry	B-ELNs	Endothelial dysfunction	None	miRNAs target PTGIS, MAPK14; reduce ROS	Endothelial cell death ↓38%; ROS ↓42%	Oral	Blueberry-Derived Exosome-Like Nanoparticles Counter the Response to TNF-alpha-Induced Change on Gene Expression in EA.hy926 Cells	https://doi.org/10.3390/biom10050742

## Sheet: 神经系统疾病修复
Treatment of nervous system diseases
Source	PDNV Type	Indication	Modification / Drug Loading Strategy	Mechanism of Action	Efficacy Data	Route of Administration	Reference	DOI
Panax notoginseng	PDNs	Cerebral ischemia-reperfusion	None	Cross BBB; PI3K/Akt; M2 polarization	Infarct volume ↓35.5%	IV	Panax notoginseng: derived exosome-like nanoparticles attenuate ischemia reperfusion injury via altering microglia polarization	https://doi.org/10.1186/s12951-023-02161-1
Momordica charantia	MC-ELNs	Cerebral ischemia-reperfusion	None	miR5266 inhibits MMP-9; AKT/GSK3β; anti-apoptosis	Infarct volume ↓50%	IV	Momordica charantia exosome-like nanoparticles exert neuroprotective effects against ischemic brain injury via inhibiting matrix metalloproteinase 9 and activating the akt/gsk3beta signaling pathway	https://doi.org/10.3389/fphar.2022.908830
Houttuynia cordata	HT-EVLP	Cerebral ischemia-reperfusion	None	miR159a targets ACSL4; inhibit ferroptosis	Infarct volume ↓; neurological function improved	IV	Houttuynia cordata Thunb-derivedextracelular vesicle-like particles alleviateischemic brain injury by miR159a targetingACSL4 to suppress ferroptosis	https://doi.org/10.1186/s13020-025-01193-z
Pueraria lobata	Pu-Exos	Parkinson's disease	DSPE-PEG-RVG engineering	miRNAs regulate PINK1-Parkin; improve mitochondrial function	Dopamine neurons ↑2.7-fold; ATP ↑2.03-fold	IV, intranasal	Plant-derived exosomes as cell homogeneous nanoplatforms for brain biomacromolecules delivery ameliorate mitochondrial dysfunction against Parkinson's disease	https://doi.org/10.1016/j.nantod.2024.102438
Ginseng	G-Exos	Neurodegenerative diseases	CLD-C-E hydrogel	miRNAs regulate PI3K; induce neural differentiation	Nestin ↑3.71-fold; K⁺ current density ↑3.88-fold	Topical	Plant exosomes as novel nanoplatforms for microrna transfer stimulate neural differentiation of stem cells in vitro and in vivo	https://doi.org/10.1021/acs.nanolett.1c02530
Shiitake Mushroom	S-VLNs	Age-related cognitive decline	None	Modulate gut microbiota; reduce kynurenic acid	Memory retention improved	Oral	Shiitake Mushroom-Derived Vesicle-like Nanoparticles Improve Cognitive Function and Reshape Gut Microbiota and Fecal Metabolome in Aged Mice	https://doi.org/10.3390/nu17172902
Chlorella vulgaris	EVs	Depression	IN-loaded hydrogel	Regulate astrocyte phenotype; activate Nrf2-Pgc-1α	Immobility time ↓; dendritic spines ↑	Intranasal	Nose-to-Brain Delivery of Chlorella vulgarisExtracellular Vesicles for Antidepressant EffectsKangyu	https://doi.org/10.1002/jev2.70198

## Sheet: 抗衰老
Anti-aging
Source	PDNV Type	Indication	Modification / Drug Loading Strategy	Mechanism of Action	Efficacy Data	Route of Administration	Reference	DOI
Ecklonia cava	EV-EC	Skin aging	Combined with phlorotannin	HSP70 + phlorotannin inhibit TNF-α/MAPK/NF-κB; ↓MMPs; ↑collagen	MMP ↓68%; collagen ↑72%; elasticity ↑59%	Topical	Extracellular Vesicles from Ecklonia cava and PhlorotanninPromote Rejuvenation in Aged Skin	https://doi.org/10.3390/md22050223.
Olea europaea	OLELNVs	UV-induced photoaging	HA/TA hydrogel dressing	miR168a-5p downregulates NF-κB; UV absorption by tannic acid	UV damage ↓65%; collagen ↑62%	Topical	Olea europaea leaf exosome-like nanovesicles encapsulated in a hyaluronic acid / tannic acid hydrogel dressing with dual “defense-repair” effects for treating skin photoaging	https://doi.org/10.1016/j.mtbio.2024.101103

## Sheet: 伤口愈合
Wound healing
Source	PDNV Type	Indication	Modification / Drug Loading Strategy	Mechanism of Action	Efficacy Data	Route of Administration	Reference	DOI
Cactus+ Flos Sophorae	C-evs	Acute full-thickness wounds	TFP double-network hydrogel	Antioxidant; immunomodulatory; pro-angiogenic	Hemostasis 40 sec; wound closure 98.82% (day 15)	Topical	Rapidly Gelling Sprayable Hydrogels Integrating Carbon Quantum Dots and Plant Extracellular Vesicles Enable Multifunctional Wound Care via Photothermal Management, Immunomodulation, and Ferroptosis	https://doi.org/10.1002/smll.202503202
Portulaca oleracea L.	Po-DENs	Diabetic wounds	GelMA hydrogel	ROS clearance; anti-inflammatory; AKT/mTOR; cell migration	Collagen deposition ↑37%	Topical	Bioactivity and multi-omics profiling of purslane-derived nanovesicles with therapeutic implications in diabetic wounds	https://doi.org/10.1016/j.jare.2025.10.042
Saccharina japonica	CA@Exos	Diabetic chronic wounds	Conductive microneedles	Inhibit AGEs/ROS; M2 polarization; Erkl/2 and cGMP-PKG pathways	Wound healing 95.61% (day 28)	Microneedle	Conductive Microneedles Loaded With Polyphenol-Engineered Exosomes Reshape Diabetic Neurovascular Niches for Chronic Wound Healing	https://doi.org/10.1002/advs.202507974

## Sheet: 骨修复
Bone repair
Source	PDNV Type	Indication	Mechanism of Action	Modification / Drug Loading Strategy	Efficacy Data	Route of Administration	Reference	DOI
Viola yedoensis Makino	VDNPs	Diabetic fractures	Downregulate NF-κB; M2 polarization; anti-inflammatory; osteogenic	DPC-3 adhesive hydrogel	Bone density ↑; bone volume ↑	Implantation	Viola Yedoensis Makino‐Derived Exosome‐Like Nanovesicles‐Loaded Adhesive Promotes Diabetic Fracture Healing via Anti‐Inflammatory Properties	https://doi.org/10.1002/adhm.202501742
Plum	PENVs	Osteoporosis	BMP-2/MAPK/Smad-1/Runx2; inhibit PPAR-γ, NFATc1, c-Fos	None	Mineralized nodules ↑; TRAP+ cells ↓	Oral	Plum-derived exosome-like nanovesicles induce differentiation of osteoblasts and reduction of osteoclast activation	https://doi.org/10.3390/nu15092107
Morinda Officinalis	MOEVLPs	Postmenopausal osteoporosis	MAPK pathway (CREB/RSK1); promote osteoblast proliferation	None	BV/TV significantly ↑	Oral	Morinda Officinalis-derived extracellular vesicle-like particles: anti-osteoporosis effect by regulating MAPK signaling pathway	https://doi.org/10.1016/j.phymed.2024.155628
Rhizoma Drynariae	RDNVs	Postmenopausal osteoporosis	ERα/BMP2/RUNX2; promote hBMSC osteogenic differentiation	None	BMD, BV/TV significantly ↑	IP	Rhizoma Drynariae-derived nanovesicles reverse osteoporosis by potentiating osteogenic differentiation of human bone marrow mesenchymal stem cells via targeting ERα signaling	https://doi.org/10.1016/j.apsb.2024.02.005

## Sheet: 食品防腐
Food preservation
Source	PDNV Type	Indication	Modification / Drug Loading Strategy	Mechanism of Action	Efficacy Data	Reference	DOI
Garlic	ASL-EVLPs	Food preservation	None	Disrupt bacterial cell membrane	Bacterial count <2 log CFU/mL in carrot juice for 12 days	Antimicrobial properties and preservation potential of Allium sativum L-derived extracellular vesicle-like particles for food applications	https://doi.org/10.1016/j.foodchem.2025.144419
