# Supplementary material for: Plant-Derived Nanovesicles: A Comprehensive Review from Isolation to Clinical Translation—Unlocking Natural Nanocarriers for Biomedical Applications
Source: Biomolecules. 2026 May 11;16(5):705. doi: 10.3390/biom16050705 (PMC13204109; doi:10.3390/biom16050705)
Supplement: Supplementary file 1 [file biomolecules-16-00705-s001.zip › Supplemental Table S4.xlsx]

## Sheet: Sheet1
Plant origin	Storage temperature	Storage time	Optimal storage method	References	DOI
Blueberry	25℃、4℃、-20℃、-80℃	7 days、30 days	4℃，≤7 days ; -80℃，≥ 30 days	Stability of Blueberry Extracellular Vesicles and Their Gene Regulation Effects in Intestinal Caco-2 Cells	https://doi.org/10.3390/biom13091412
Kaempferia parviflora	4℃、-20℃、-80℃	0、1、2、4、8 weeks;	-20 ℃、-80℃，≤ 8 weeks	Characterizing Kaempferia parviflora extracellular vesicles, a nanomedicine candidate	https://doi.org/10.1371/journal.pone.0262884
	25℃	0、1、2、4 weeks
Rehmannia	4℃、-20℃、-80℃	14 days、30 days、60 days	Liquid nitrogen snap‑freezing → –80 °C , ≤ 2 weeks (At all temperatures, all samples exhibited aggregation and fusion after 2 months)	Evaluating stability and bioactivity of Rehmannia-derived nanovesicles during storage	https://doi.org/10.1038/s41598-024-70334-5
	Liquid nitrogen snap‑freezing → –80 °C	14 days、30 days、60 days
Dendropanax morbifera	No protective agent、add 1,3-BG 、add TMO , -20℃、4 ℃、25 ℃、45 ℃	0、1、2、3、4 weeks	add TMO，4°C , ≤ 4 weeks	Stability of Plant Leaf-Derived Extracellular Vesicles According to Preservative and Storage Temperature	https://doi.org/10.3390/pharmaceutics14020457
Olive	4℃ , Ultra-pure water / Ultra-pure water + Trehalose	1 month	4℃ , Ultra-pure water	Physical, biochemical, and biological characterization of olive-derived lipid nanovesicles for drug delivery applications	https://doi.org/10.1186/s12951-024-02964-w
	25°C , Ultra-pure water	14 days
	-80 ℃ , Ultra-pure water + Trehalose	≥14 days
	freeze-drying , Ultra-pure water + Trehalose	≥14 days
